# Supplementary material for: Extensive variation and strain-specificity in dengue virus susceptibility among African Aedes aegypti populations
Source: PLoS Negl Trop Dis. 2024 Mar 25;18(3):e0011862. doi: 10.1371/journal.pntd.0011862 (PMC10994562; doi:10.1371/journal.pntd.0011862)
Supplement: S1 Table — (XLSX) [file pntd.0011862.s001.xlsx]

## Sheet: Infection-raw
Population	Virus	Dose	Infection
Gabon	DENV1_Somalia2012	10000	1
Gabon	DENV1_Somalia2012	10000	0
Gabon	DENV1_Somalia2012	10000	0
Gabon	DENV1_Somalia2012	10000	0
Gabon	DENV1_Somalia2012	10000	0
Gabon	DENV1_Somalia2012	10000	0
Gabon	DENV1_Somalia2012	10000	0
Gabon	DENV1_Somalia2012	10000	0
Gabon	DENV1_Somalia2012	10000	0
Gabon	DENV1_Somalia2012	10000	0
Gabon	DENV1_Somalia2012	10000	0
Gabon	DENV1_Somalia2012	10000	0
Gabon	DENV1_Somalia2012	10000	0
Gabon	DENV1_Somalia2012	10000	0
Gabon	DENV1_Somalia2012	10000	0
Gabon	DENV1_Somalia2012	10000	0
Gabon	DENV1_Somalia2012	10000	0
Gabon	DENV1_Somalia2012	10000	1
Gabon	DENV1_Somalia2012	10000	0
Gabon	DENV1_Somalia2012	10000	0
Gabon	DENV1_Somalia2012	100000	1
Gabon	DENV1_Somalia2012	100000	1
Gabon	DENV1_Somalia2012	100000	0
Gabon	DENV1_Somalia2012	100000	0
Gabon	DENV1_Somalia2012	100000	0
Gabon	DENV1_Somalia2012	100000	0
Gabon	DENV1_Somalia2012	100000	0
Gabon	DENV1_Somalia2012	100000	0
Gabon	DENV1_Somalia2012	100000	0
Gabon	DENV1_Somalia2012	100000	0
Gabon	DENV1_Somalia2012	100000	0
Gabon	DENV1_Somalia2012	100000	0
Gabon	DENV1_Somalia2012	100000	0
Gabon	DENV1_Somalia2012	100000	0
Gabon	DENV1_Somalia2012	100000	0
Gabon	DENV1_Somalia2012	100000	0
Gabon	DENV1_Somalia2012	100000	0
Gabon	DENV1_Somalia2012	100000	0
Gabon	DENV1_Somalia2012	100000	0
Gabon	DENV1_Somalia2012	100000	0
Gabon	DENV1_Somalia2012	1500000	1
Gabon	DENV1_Somalia2012	1500000	0
Gabon	DENV1_Somalia2012	1500000	0
Gabon	DENV1_Somalia2012	1500000	0
Gabon	DENV1_Somalia2012	1500000	0
Gabon	DENV1_Somalia2012	1500000	0
Gabon	DENV1_Somalia2012	1500000	0
Gabon	DENV1_Somalia2012	1500000	0
Gabon	DENV1_Somalia2012	1500000	0
Gabon	DENV1_Somalia2012	1500000	0
Kenya	DENV1_Somalia2012	10000	1
Kenya	DENV1_Somalia2012	10000	1
Kenya	DENV1_Somalia2012	10000	0
Kenya	DENV1_Somalia2012	10000	0
Kenya	DENV1_Somalia2012	10000	0
Kenya	DENV1_Somalia2012	10000	0
Kenya	DENV1_Somalia2012	10000	0
Kenya	DENV1_Somalia2012	10000	0
Kenya	DENV1_Somalia2012	10000	0
Kenya	DENV1_Somalia2012	10000	0
Kenya	DENV1_Somalia2012	10000	0
Kenya	DENV1_Somalia2012	10000	0
Kenya	DENV1_Somalia2012	10000	0
Kenya	DENV1_Somalia2012	10000	0
Kenya	DENV1_Somalia2012	10000	0
Kenya	DENV1_Somalia2012	10000	0
Kenya	DENV1_Somalia2012	10000	0
Kenya	DENV1_Somalia2012	10000	0
Kenya	DENV1_Somalia2012	10000	0
Kenya	DENV1_Somalia2012	10000	0
Kenya	DENV1_Somalia2012	10000	0
Kenya	DENV1_Somalia2012	10000	0
Kenya	DENV1_Somalia2012	10000	0
Kenya	DENV1_Somalia2012	10000	0
Kenya	DENV1_Somalia2012	100000	1
Kenya	DENV1_Somalia2012	100000	1
Kenya	DENV1_Somalia2012	100000	1
Kenya	DENV1_Somalia2012	100000	1
Kenya	DENV1_Somalia2012	100000	0
Kenya	DENV1_Somalia2012	100000	0
Kenya	DENV1_Somalia2012	100000	0
Kenya	DENV1_Somalia2012	100000	0
Kenya	DENV1_Somalia2012	100000	0
Kenya	DENV1_Somalia2012	100000	0
Kenya	DENV1_Somalia2012	100000	0
Kenya	DENV1_Somalia2012	100000	0
Kenya	DENV1_Somalia2012	100000	0
Kenya	DENV1_Somalia2012	100000	0
Kenya	DENV1_Somalia2012	100000	0
Kenya	DENV1_Somalia2012	100000	0
Kenya	DENV1_Somalia2012	100000	0
Kenya	DENV1_Somalia2012	100000	0
Kenya	DENV1_Somalia2012	100000	0
Kenya	DENV1_Somalia2012	100000	0
Kenya	DENV1_Somalia2012	100000	0
Kenya	DENV1_Somalia2012	100000	0
Kenya	DENV1_Somalia2012	100000	0
Kenya	DENV1_Somalia2012	100000	0
Kenya	DENV1_Somalia2012	1500000	1
Kenya	DENV1_Somalia2012	1500000	1
Kenya	DENV1_Somalia2012	1500000	1
Kenya	DENV1_Somalia2012	1500000	1
Kenya	DENV1_Somalia2012	1500000	1
Kenya	DENV1_Somalia2012	1500000	1
Kenya	DENV1_Somalia2012	1500000	1
Kenya	DENV1_Somalia2012	1500000	1
Kenya	DENV1_Somalia2012	1500000	1
Kenya	DENV1_Somalia2012	1500000	1
Kenya	DENV1_Somalia2012	1500000	1
Kenya	DENV1_Somalia2012	1500000	0
Kenya	DENV1_Somalia2012	1500000	0
Kenya	DENV1_Somalia2012	1500000	0
Kenya	DENV1_Somalia2012	1500000	0
Kenya	DENV1_Somalia2012	1500000	0
Kenya	DENV1_Somalia2012	1500000	0
Kenya	DENV1_Somalia2012	1500000	0
Kenya	DENV1_Somalia2012	1500000	0
Kenya	DENV1_Somalia2012	1500000	0
Kenya	DENV1_Somalia2012	1500000	0
Kenya	DENV1_Somalia2012	1500000	0
Kenya	DENV1_Somalia2012	1500000	0
Kenya	DENV1_Somalia2012	1500000	0
Uganda	DENV1_Somalia2012	10000	0
Uganda	DENV1_Somalia2012	10000	0
Uganda	DENV1_Somalia2012	10000	0
Uganda	DENV1_Somalia2012	10000	0
Uganda	DENV1_Somalia2012	10000	0
Uganda	DENV1_Somalia2012	10000	0
Uganda	DENV1_Somalia2012	10000	0
Uganda	DENV1_Somalia2012	10000	0
Uganda	DENV1_Somalia2012	10000	0
Uganda	DENV1_Somalia2012	100000	1
Uganda	DENV1_Somalia2012	100000	0
Uganda	DENV1_Somalia2012	100000	0
Uganda	DENV1_Somalia2012	100000	0
Uganda	DENV1_Somalia2012	100000	0
Uganda	DENV1_Somalia2012	100000	0
Uganda	DENV1_Somalia2012	100000	0
Uganda	DENV1_Somalia2012	100000	0
Uganda	DENV1_Somalia2012	100000	0
Uganda	DENV1_Somalia2012	100000	0
Uganda	DENV1_Somalia2012	100000	0
Uganda	DENV1_Somalia2012	100000	0
Uganda	DENV1_Somalia2012	100000	0
Uganda	DENV1_Somalia2012	100000	0
Uganda	DENV1_Somalia2012	100000	0
Uganda	DENV1_Somalia2012	100000	0
Uganda	DENV1_Somalia2012	100000	0
Uganda	DENV1_Somalia2012	100000	0
Uganda	DENV1_Somalia2012	1500000	1
Uganda	DENV1_Somalia2012	1500000	0
Uganda	DENV1_Somalia2012	1500000	0
Uganda	DENV1_Somalia2012	1500000	0
Uganda	DENV1_Somalia2012	1500000	0
Uganda	DENV1_Somalia2012	1500000	0
Uganda	DENV1_Somalia2012	1500000	0
Uganda	DENV1_Somalia2012	1500000	0
Uganda	DENV1_Somalia2012	1500000	0
Uganda	DENV1_Somalia2012	1500000	0
Uganda	DENV1_Somalia2012	1500000	0
Uganda	DENV1_Somalia2012	1500000	0
Uganda	DENV1_Somalia2012	1500000	0
Uganda	DENV1_Somalia2012	1500000	0
Uganda	DENV1_Somalia2012	1500000	0
Uganda	DENV1_Somalia2012	1500000	0
Uganda	DENV1_Somalia2012	1500000	0
Uganda	DENV1_Somalia2012	1500000	0
Uganda	DENV1_Somalia2012	1500000	0
Uganda	DENV1_Somalia2012	1500000	0
Uganda	DENV1_Somalia2012	1500000	0
Uganda	DENV1_Somalia2012	1500000	0
Uganda	DENV1_Somalia2012	1500000	0
Uganda	DENV1_Somalia2012	1500000	0
Ghana	DENV1_Somalia2012	10000	0
Ghana	DENV1_Somalia2012	10000	0
Ghana	DENV1_Somalia2012	10000	0
Ghana	DENV1_Somalia2012	10000	0
Ghana	DENV1_Somalia2012	10000	0
Ghana	DENV1_Somalia2012	10000	0
Ghana	DENV1_Somalia2012	10000	0
Ghana	DENV1_Somalia2012	10000	0
Ghana	DENV1_Somalia2012	10000	0
Ghana	DENV1_Somalia2012	10000	0
Ghana	DENV1_Somalia2012	10000	0
Ghana	DENV1_Somalia2012	10000	0
Ghana	DENV1_Somalia2012	10000	0
Ghana	DENV1_Somalia2012	10000	0
Ghana	DENV1_Somalia2012	10000	0
Ghana	DENV1_Somalia2012	10000	0
Ghana	DENV1_Somalia2012	10000	0
Ghana	DENV1_Somalia2012	10000	0
Ghana	DENV1_Somalia2012	100000	1
Ghana	DENV1_Somalia2012	100000	1
Ghana	DENV1_Somalia2012	100000	0
Ghana	DENV1_Somalia2012	100000	0
Ghana	DENV1_Somalia2012	100000	0
Ghana	DENV1_Somalia2012	100000	0
Ghana	DENV1_Somalia2012	100000	0
Ghana	DENV1_Somalia2012	100000	0
Ghana	DENV1_Somalia2012	100000	0
Ghana	DENV1_Somalia2012	100000	0
Ghana	DENV1_Somalia2012	100000	0
Ghana	DENV1_Somalia2012	100000	0
Ghana	DENV1_Somalia2012	100000	0
Ghana	DENV1_Somalia2012	100000	0
Ghana	DENV1_Somalia2012	100000	0
Ghana	DENV1_Somalia2012	100000	0
Ghana	DENV1_Somalia2012	100000	0
Ghana	DENV1_Somalia2012	100000	0
Ghana	DENV1_Somalia2012	1500000	1
Ghana	DENV1_Somalia2012	1500000	1
Ghana	DENV1_Somalia2012	1500000	1
Ghana	DENV1_Somalia2012	1500000	1
Ghana	DENV1_Somalia2012	1500000	1
Ghana	DENV1_Somalia2012	1500000	1
Ghana	DENV1_Somalia2012	1500000	0
Ghana	DENV1_Somalia2012	1500000	0
Ghana	DENV1_Somalia2012	1500000	0
Ghana	DENV1_Somalia2012	1500000	0
Ghana	DENV1_Somalia2012	1500000	0
Ghana	DENV1_Somalia2012	1500000	0
Ghana	DENV1_Somalia2012	1500000	0
Ghana	DENV1_Somalia2012	1500000	0
Ghana	DENV1_Somalia2012	1500000	0
Ghana	DENV1_Somalia2012	1500000	0
Ghana	DENV1_Somalia2012	1500000	0
Ghana	DENV1_Somalia2012	1500000	0
Ghana	DENV1_Somalia2012	1500000	0
Ghana	DENV1_Somalia2012	1500000	0
Ghana	DENV1_Somalia2012	1500000	0
Ghana	DENV1_Somalia2012	1500000	0
Ghana	DENV1_Somalia2012	1500000	0
Ghana	DENV1_Somalia2012	1500000	0
Burkina_Faso	DENV1_Somalia2012	10000	1
Burkina_Faso	DENV1_Somalia2012	10000	1
Burkina_Faso	DENV1_Somalia2012	10000	1
Burkina_Faso	DENV1_Somalia2012	10000	1
Burkina_Faso	DENV1_Somalia2012	10000	1
Burkina_Faso	DENV1_Somalia2012	10000	1
Burkina_Faso	DENV1_Somalia2012	10000	0
Burkina_Faso	DENV1_Somalia2012	10000	0
Burkina_Faso	DENV1_Somalia2012	10000	0
Burkina_Faso	DENV1_Somalia2012	10000	0
Burkina_Faso	DENV1_Somalia2012	10000	0
Burkina_Faso	DENV1_Somalia2012	10000	0
Burkina_Faso	DENV1_Somalia2012	10000	0
Burkina_Faso	DENV1_Somalia2012	10000	0
Burkina_Faso	DENV1_Somalia2012	10000	0
Burkina_Faso	DENV1_Somalia2012	10000	0
Burkina_Faso	DENV1_Somalia2012	10000	0
Burkina_Faso	DENV1_Somalia2012	10000	0
Burkina_Faso	DENV1_Somalia2012	10000	0
Burkina_Faso	DENV1_Somalia2012	10000	0
Burkina_Faso	DENV1_Somalia2012	10000	0
Burkina_Faso	DENV1_Somalia2012	10000	0
Burkina_Faso	DENV1_Somalia2012	10000	0
Burkina_Faso	DENV1_Somalia2012	10000	0
Burkina_Faso	DENV1_Somalia2012	100000	1
Burkina_Faso	DENV1_Somalia2012	100000	1
Burkina_Faso	DENV1_Somalia2012	100000	1
Burkina_Faso	DENV1_Somalia2012	100000	1
Burkina_Faso	DENV1_Somalia2012	100000	1
Burkina_Faso	DENV1_Somalia2012	100000	1
Burkina_Faso	DENV1_Somalia2012	100000	1
Burkina_Faso	DENV1_Somalia2012	100000	1
Burkina_Faso	DENV1_Somalia2012	100000	1
Burkina_Faso	DENV1_Somalia2012	100000	1
Burkina_Faso	DENV1_Somalia2012	100000	1
Burkina_Faso	DENV1_Somalia2012	100000	1
Burkina_Faso	DENV1_Somalia2012	100000	1
Burkina_Faso	DENV1_Somalia2012	100000	1
Burkina_Faso	DENV1_Somalia2012	100000	1
Burkina_Faso	DENV1_Somalia2012	100000	1
Burkina_Faso	DENV1_Somalia2012	100000	1
Burkina_Faso	DENV1_Somalia2012	100000	1
Burkina_Faso	DENV1_Somalia2012	100000	1
Burkina_Faso	DENV1_Somalia2012	100000	0
Burkina_Faso	DENV1_Somalia2012	100000	0
Burkina_Faso	DENV1_Somalia2012	100000	0
Burkina_Faso	DENV1_Somalia2012	100000	0
Burkina_Faso	DENV1_Somalia2012	100000	0
Burkina_Faso	DENV1_Somalia2012	1500000	1
Burkina_Faso	DENV1_Somalia2012	1500000	1
Burkina_Faso	DENV1_Somalia2012	1500000	1
Burkina_Faso	DENV1_Somalia2012	1500000	1
Burkina_Faso	DENV1_Somalia2012	1500000	1
Burkina_Faso	DENV1_Somalia2012	1500000	1
Burkina_Faso	DENV1_Somalia2012	1500000	1
Burkina_Faso	DENV1_Somalia2012	1500000	1
Burkina_Faso	DENV1_Somalia2012	1500000	1
Burkina_Faso	DENV1_Somalia2012	1500000	1
Burkina_Faso	DENV1_Somalia2012	1500000	1
Burkina_Faso	DENV1_Somalia2012	1500000	1
Burkina_Faso	DENV1_Somalia2012	1500000	1
Burkina_Faso	DENV1_Somalia2012	1500000	1
Burkina_Faso	DENV1_Somalia2012	1500000	1
Burkina_Faso	DENV1_Somalia2012	1500000	1
Burkina_Faso	DENV1_Somalia2012	1500000	1
Burkina_Faso	DENV1_Somalia2012	1500000	1
Burkina_Faso	DENV1_Somalia2012	1500000	1
Burkina_Faso	DENV1_Somalia2012	1500000	1
Burkina_Faso	DENV1_Somalia2012	1500000	1
Burkina_Faso	DENV1_Somalia2012	1500000	1
Burkina_Faso	DENV1_Somalia2012	1500000	1
Burkina_Faso	DENV1_Somalia2012	1500000	1
Cape_Verde	DENV1_Somalia2012	10000	0
Cape_Verde	DENV1_Somalia2012	10000	0
Cape_Verde	DENV1_Somalia2012	10000	0
Cape_Verde	DENV1_Somalia2012	10000	0
Cape_Verde	DENV1_Somalia2012	10000	0
Cape_Verde	DENV1_Somalia2012	10000	0
Cape_Verde	DENV1_Somalia2012	10000	0
Cape_Verde	DENV1_Somalia2012	10000	0
Cape_Verde	DENV1_Somalia2012	10000	0
Cape_Verde	DENV1_Somalia2012	10000	0
Cape_Verde	DENV1_Somalia2012	10000	0
Cape_Verde	DENV1_Somalia2012	100000	1
Cape_Verde	DENV1_Somalia2012	100000	0
Cape_Verde	DENV1_Somalia2012	100000	0
Cape_Verde	DENV1_Somalia2012	100000	0
Cape_Verde	DENV1_Somalia2012	100000	0
Cape_Verde	DENV1_Somalia2012	100000	0
Cape_Verde	DENV1_Somalia2012	100000	0
Cape_Verde	DENV1_Somalia2012	100000	0
Cape_Verde	DENV1_Somalia2012	1500000	1
Cape_Verde	DENV1_Somalia2012	1500000	1
Cape_Verde	DENV1_Somalia2012	1500000	0
Cape_Verde	DENV1_Somalia2012	1500000	0
Cape_Verde	DENV1_Somalia2012	1500000	0
Cape_Verde	DENV1_Somalia2012	1500000	0
Cape_Verde	DENV1_Somalia2012	1500000	0
Guadeloupe	DENV1_Somalia2012	10000	1
Guadeloupe	DENV1_Somalia2012	10000	1
Guadeloupe	DENV1_Somalia2012	10000	1
Guadeloupe	DENV1_Somalia2012	10000	0
Guadeloupe	DENV1_Somalia2012	10000	0
Guadeloupe	DENV1_Somalia2012	10000	0
Guadeloupe	DENV1_Somalia2012	10000	0
Guadeloupe	DENV1_Somalia2012	10000	0
Guadeloupe	DENV1_Somalia2012	10000	0
Guadeloupe	DENV1_Somalia2012	10000	0
Guadeloupe	DENV1_Somalia2012	10000	0
Guadeloupe	DENV1_Somalia2012	10000	0
Guadeloupe	DENV1_Somalia2012	10000	0
Guadeloupe	DENV1_Somalia2012	10000	0
Guadeloupe	DENV1_Somalia2012	10000	0
Guadeloupe	DENV1_Somalia2012	10000	0
Guadeloupe	DENV1_Somalia2012	10000	0
Guadeloupe	DENV1_Somalia2012	10000	0
Guadeloupe	DENV1_Somalia2012	10000	0
Guadeloupe	DENV1_Somalia2012	10000	0
Guadeloupe	DENV1_Somalia2012	10000	0
Guadeloupe	DENV1_Somalia2012	10000	0
Guadeloupe	DENV1_Somalia2012	10000	0
Guadeloupe	DENV1_Somalia2012	10000	0
Guadeloupe	DENV1_Somalia2012	100000	1
Guadeloupe	DENV1_Somalia2012	100000	1
Guadeloupe	DENV1_Somalia2012	100000	1
Guadeloupe	DENV1_Somalia2012	100000	1
Guadeloupe	DENV1_Somalia2012	100000	0
Guadeloupe	DENV1_Somalia2012	100000	0
Guadeloupe	DENV1_Somalia2012	100000	0
Guadeloupe	DENV1_Somalia2012	100000	0
Guadeloupe	DENV1_Somalia2012	100000	0
Guadeloupe	DENV1_Somalia2012	100000	0
Guadeloupe	DENV1_Somalia2012	100000	0
Guadeloupe	DENV1_Somalia2012	100000	0
Guadeloupe	DENV1_Somalia2012	100000	0
Guadeloupe	DENV1_Somalia2012	100000	0
Guadeloupe	DENV1_Somalia2012	100000	0
Guadeloupe	DENV1_Somalia2012	100000	0
Guadeloupe	DENV1_Somalia2012	100000	0
Guadeloupe	DENV1_Somalia2012	100000	0
Guadeloupe	DENV1_Somalia2012	100000	0
Guadeloupe	DENV1_Somalia2012	1500000	1
Guadeloupe	DENV1_Somalia2012	1500000	1
Guadeloupe	DENV1_Somalia2012	1500000	1
Guadeloupe	DENV1_Somalia2012	1500000	1
Guadeloupe	DENV1_Somalia2012	1500000	1
Guadeloupe	DENV1_Somalia2012	1500000	1
Guadeloupe	DENV1_Somalia2012	1500000	1
Guadeloupe	DENV1_Somalia2012	1500000	1
Guadeloupe	DENV1_Somalia2012	1500000	1
Guadeloupe	DENV1_Somalia2012	1500000	1
Guadeloupe	DENV1_Somalia2012	1500000	1
Guadeloupe	DENV1_Somalia2012	1500000	1
Guadeloupe	DENV1_Somalia2012	1500000	1
Guadeloupe	DENV1_Somalia2012	1500000	1
Guadeloupe	DENV1_Somalia2012	1500000	1
Guadeloupe	DENV1_Somalia2012	1500000	1
Guadeloupe	DENV1_Somalia2012	1500000	1
Guadeloupe	DENV1_Somalia2012	1500000	1
Guadeloupe	DENV1_Somalia2012	1500000	1
Guadeloupe	DENV1_Somalia2012	1500000	1
Guadeloupe	DENV1_Somalia2012	1500000	1
Guadeloupe	DENV1_Somalia2012	1500000	0
Guadeloupe	DENV1_Somalia2012	1500000	0
Guadeloupe	DENV1_Somalia2012	1500000	0
Senegal	DENV1_Somalia2012	10000	1
Senegal	DENV1_Somalia2012	10000	1
Senegal	DENV1_Somalia2012	10000	1
Senegal	DENV1_Somalia2012	10000	1
Senegal	DENV1_Somalia2012	10000	0
Senegal	DENV1_Somalia2012	10000	0
Senegal	DENV1_Somalia2012	10000	0
Senegal	DENV1_Somalia2012	10000	0
Senegal	DENV1_Somalia2012	10000	0
Senegal	DENV1_Somalia2012	10000	0
Senegal	DENV1_Somalia2012	10000	0
Senegal	DENV1_Somalia2012	10000	0
Senegal	DENV1_Somalia2012	10000	0
Senegal	DENV1_Somalia2012	10000	0
Senegal	DENV1_Somalia2012	10000	0
Senegal	DENV1_Somalia2012	10000	0
Senegal	DENV1_Somalia2012	10000	0
Senegal	DENV1_Somalia2012	10000	0
Senegal	DENV1_Somalia2012	10000	0
Senegal	DENV1_Somalia2012	10000	0
Senegal	DENV1_Somalia2012	10000	0
Senegal	DENV1_Somalia2012	10000	0
Senegal	DENV1_Somalia2012	10000	0
Senegal	DENV1_Somalia2012	10000	0
Senegal	DENV1_Somalia2012	100000	1
Senegal	DENV1_Somalia2012	100000	1
Senegal	DENV1_Somalia2012	100000	1
Senegal	DENV1_Somalia2012	100000	1
Senegal	DENV1_Somalia2012	100000	1
Senegal	DENV1_Somalia2012	100000	0
Senegal	DENV1_Somalia2012	100000	0
Senegal	DENV1_Somalia2012	100000	0
Senegal	DENV1_Somalia2012	100000	0
Senegal	DENV1_Somalia2012	100000	0
Senegal	DENV1_Somalia2012	100000	0
Senegal	DENV1_Somalia2012	100000	0
Senegal	DENV1_Somalia2012	100000	0
Senegal	DENV1_Somalia2012	100000	0
Senegal	DENV1_Somalia2012	100000	0
Senegal	DENV1_Somalia2012	100000	0
Senegal	DENV1_Somalia2012	100000	0
Senegal	DENV1_Somalia2012	100000	0
Senegal	DENV1_Somalia2012	100000	0
Senegal	DENV1_Somalia2012	100000	0
Senegal	DENV1_Somalia2012	1500000	1
Senegal	DENV1_Somalia2012	1500000	1
Senegal	DENV1_Somalia2012	1500000	1
Senegal	DENV1_Somalia2012	1500000	1
Senegal	DENV1_Somalia2012	1500000	1
Senegal	DENV1_Somalia2012	1500000	1
Senegal	DENV1_Somalia2012	1500000	1
Senegal	DENV1_Somalia2012	1500000	1
Senegal	DENV1_Somalia2012	1500000	1
Senegal	DENV1_Somalia2012	1500000	1
Senegal	DENV1_Somalia2012	1500000	0
Senegal	DENV1_Somalia2012	1500000	0
Senegal	DENV1_Somalia2012	1500000	0
Senegal	DENV1_Somalia2012	1500000	0
Senegal	DENV1_Somalia2012	1500000	0
Senegal	DENV1_Somalia2012	1500000	0
Senegal	DENV1_Somalia2012	1500000	0
Senegal	DENV1_Somalia2012	1500000	0
Senegal	DENV1_Somalia2012	1500000	0
Senegal	DENV1_Somalia2012	1500000	0
Senegal	DENV1_Somalia2012	1500000	0
Senegal	DENV1_Somalia2012	1500000	0
Senegal	DENV1_Somalia2012	1500000	0
Senegal	DENV1_Somalia2012	1500000	0
Gabon	DENV1_Gabon2010	175000	0
Gabon	DENV1_Gabon2010	175000	0
Gabon	DENV1_Gabon2010	175000	0
Gabon	DENV1_Gabon2010	175000	0
Gabon	DENV1_Gabon2010	175000	0
Gabon	DENV1_Gabon2010	175000	0
Gabon	DENV1_Gabon2010	175000	0
Gabon	DENV1_Gabon2010	175000	0
Gabon	DENV1_Gabon2010	175000	0
Gabon	DENV1_Gabon2010	175000	0
Gabon	DENV1_Gabon2010	175000	0
Gabon	DENV1_Gabon2010	175000	0
Gabon	DENV1_Gabon2010	175000	0
Gabon	DENV1_Gabon2010	175000	0
Gabon	DENV1_Gabon2010	175000	0
Gabon	DENV1_Gabon2010	175000	0
Gabon	DENV1_Gabon2010	175000	0
Gabon	DENV1_Gabon2010	175000	0
Gabon	DENV1_Gabon2010	175000	0
Gabon	DENV1_Gabon2010	175000	0
Gabon	DENV1_Gabon2010	175000	0
Gabon	DENV1_Gabon2010	175000	0
Gabon	DENV1_Gabon2010	175000	0
Gabon	DENV1_Gabon2010	175000	0
Gabon	DENV1_Gabon2010	1880000	0
Gabon	DENV1_Gabon2010	1880000	0
Gabon	DENV1_Gabon2010	1880000	0
Gabon	DENV1_Gabon2010	1880000	0
Gabon	DENV1_Gabon2010	1880000	0
Gabon	DENV1_Gabon2010	1880000	0
Gabon	DENV1_Gabon2010	1880000	0
Gabon	DENV1_Gabon2010	1880000	0
Gabon	DENV1_Gabon2010	1880000	0
Gabon	DENV1_Gabon2010	1880000	0
Gabon	DENV1_Gabon2010	1880000	0
Gabon	DENV1_Gabon2010	1880000	0
Gabon	DENV1_Gabon2010	1880000	0
Gabon	DENV1_Gabon2010	1880000	0
Gabon	DENV1_Gabon2010	1880000	0
Gabon	DENV1_Gabon2010	1880000	0
Gabon	DENV1_Gabon2010	1880000	0
Gabon	DENV1_Gabon2010	1880000	0
Gabon	DENV1_Gabon2010	1880000	0
Gabon	DENV1_Gabon2010	1880000	0
Gabon	DENV1_Gabon2010	1880000	0
Gabon	DENV1_Gabon2010	1880000	0
Gabon	DENV1_Gabon2010	1880000	0
Gabon	DENV1_Gabon2010	1880000	1
Gabon	DENV1_Gabon2010	10000000	0
Gabon	DENV1_Gabon2010	10000000	0
Gabon	DENV1_Gabon2010	10000000	0
Gabon	DENV1_Gabon2010	10000000	0
Gabon	DENV1_Gabon2010	10000000	0
Gabon	DENV1_Gabon2010	10000000	0
Gabon	DENV1_Gabon2010	10000000	0
Gabon	DENV1_Gabon2010	10000000	0
Gabon	DENV1_Gabon2010	10000000	0
Gabon	DENV1_Gabon2010	10000000	0
Gabon	DENV1_Gabon2010	10000000	0
Gabon	DENV1_Gabon2010	10000000	0
Gabon	DENV1_Gabon2010	10000000	0
Gabon	DENV1_Gabon2010	10000000	0
Gabon	DENV1_Gabon2010	10000000	0
Gabon	DENV1_Gabon2010	10000000	0
Gabon	DENV1_Gabon2010	10000000	0
Gabon	DENV1_Gabon2010	10000000	0
Gabon	DENV1_Gabon2010	10000000	0
Gabon	DENV1_Gabon2010	10000000	0
Gabon	DENV1_Gabon2010	10000000	0
Gabon	DENV1_Gabon2010	10000000	0
Gabon	DENV1_Gabon2010	10000000	1
Gabon	DENV1_Gabon2010	10000000	1
Kenya	DENV1_Gabon2010	175000	0
Kenya	DENV1_Gabon2010	175000	0
Kenya	DENV1_Gabon2010	175000	0
Kenya	DENV1_Gabon2010	175000	0
Kenya	DENV1_Gabon2010	175000	0
Kenya	DENV1_Gabon2010	175000	0
Kenya	DENV1_Gabon2010	175000	0
Kenya	DENV1_Gabon2010	175000	0
Kenya	DENV1_Gabon2010	175000	0
Kenya	DENV1_Gabon2010	175000	0
Kenya	DENV1_Gabon2010	175000	0
Kenya	DENV1_Gabon2010	175000	0
Kenya	DENV1_Gabon2010	175000	0
Kenya	DENV1_Gabon2010	175000	0
Kenya	DENV1_Gabon2010	175000	0
Kenya	DENV1_Gabon2010	175000	0
Kenya	DENV1_Gabon2010	175000	0
Kenya	DENV1_Gabon2010	175000	0
Kenya	DENV1_Gabon2010	1880000	0
Kenya	DENV1_Gabon2010	1880000	0
Kenya	DENV1_Gabon2010	1880000	0
Kenya	DENV1_Gabon2010	1880000	0
Kenya	DENV1_Gabon2010	1880000	0
Kenya	DENV1_Gabon2010	1880000	0
Kenya	DENV1_Gabon2010	1880000	0
Kenya	DENV1_Gabon2010	1880000	0
Kenya	DENV1_Gabon2010	1880000	0
Kenya	DENV1_Gabon2010	1880000	0
Kenya	DENV1_Gabon2010	1880000	0
Kenya	DENV1_Gabon2010	1880000	0
Kenya	DENV1_Gabon2010	1880000	0
Kenya	DENV1_Gabon2010	1880000	0
Kenya	DENV1_Gabon2010	1880000	0
Kenya	DENV1_Gabon2010	1880000	1
Kenya	DENV1_Gabon2010	1880000	1
Kenya	DENV1_Gabon2010	1880000	1
Kenya	DENV1_Gabon2010	1880000	1
Kenya	DENV1_Gabon2010	1880000	1
Kenya	DENV1_Gabon2010	10000000	0
Kenya	DENV1_Gabon2010	10000000	0
Kenya	DENV1_Gabon2010	10000000	0
Kenya	DENV1_Gabon2010	10000000	0
Kenya	DENV1_Gabon2010	10000000	1
Kenya	DENV1_Gabon2010	10000000	1
Kenya	DENV1_Gabon2010	10000000	1
Kenya	DENV1_Gabon2010	10000000	1
Kenya	DENV1_Gabon2010	10000000	1
Kenya	DENV1_Gabon2010	10000000	1
Kenya	DENV1_Gabon2010	10000000	1
Kenya	DENV1_Gabon2010	10000000	1
Kenya	DENV1_Gabon2010	10000000	1
Kenya	DENV1_Gabon2010	10000000	1
Kenya	DENV1_Gabon2010	10000000	1
Kenya	DENV1_Gabon2010	10000000	1
Kenya	DENV1_Gabon2010	10000000	1
Kenya	DENV1_Gabon2010	10000000	1
Kenya	DENV1_Gabon2010	10000000	1
Kenya	DENV1_Gabon2010	10000000	1
Kenya	DENV1_Gabon2010	10000000	1
Kenya	DENV1_Gabon2010	10000000	1
Kenya	DENV1_Gabon2010	10000000	1
Kenya	DENV1_Gabon2010	10000000	1
Uganda	DENV1_Gabon2010	175000	0
Uganda	DENV1_Gabon2010	175000	0
Uganda	DENV1_Gabon2010	175000	0
Uganda	DENV1_Gabon2010	175000	0
Uganda	DENV1_Gabon2010	175000	0
Uganda	DENV1_Gabon2010	175000	0
Uganda	DENV1_Gabon2010	175000	0
Uganda	DENV1_Gabon2010	175000	0
Uganda	DENV1_Gabon2010	175000	0
Uganda	DENV1_Gabon2010	175000	0
Uganda	DENV1_Gabon2010	175000	0
Uganda	DENV1_Gabon2010	175000	0
Uganda	DENV1_Gabon2010	175000	0
Uganda	DENV1_Gabon2010	1880000	0
Uganda	DENV1_Gabon2010	1880000	0
Uganda	DENV1_Gabon2010	1880000	0
Uganda	DENV1_Gabon2010	1880000	0
Uganda	DENV1_Gabon2010	1880000	0
Uganda	DENV1_Gabon2010	1880000	0
Uganda	DENV1_Gabon2010	1880000	0
Uganda	DENV1_Gabon2010	1880000	0
Uganda	DENV1_Gabon2010	1880000	0
Uganda	DENV1_Gabon2010	1880000	0
Uganda	DENV1_Gabon2010	1880000	0
Uganda	DENV1_Gabon2010	1880000	0
Uganda	DENV1_Gabon2010	1880000	0
Uganda	DENV1_Gabon2010	1880000	0
Uganda	DENV1_Gabon2010	1880000	0
Uganda	DENV1_Gabon2010	1880000	0
Uganda	DENV1_Gabon2010	1880000	0
Uganda	DENV1_Gabon2010	10000000	0
Uganda	DENV1_Gabon2010	10000000	0
Uganda	DENV1_Gabon2010	10000000	0
Uganda	DENV1_Gabon2010	10000000	0
Uganda	DENV1_Gabon2010	10000000	0
Uganda	DENV1_Gabon2010	10000000	0
Uganda	DENV1_Gabon2010	10000000	0
Uganda	DENV1_Gabon2010	10000000	0
Uganda	DENV1_Gabon2010	10000000	0
Uganda	DENV1_Gabon2010	10000000	0
Uganda	DENV1_Gabon2010	10000000	0
Uganda	DENV1_Gabon2010	10000000	0
Uganda	DENV1_Gabon2010	10000000	0
Uganda	DENV1_Gabon2010	10000000	0
Uganda	DENV1_Gabon2010	10000000	0
Uganda	DENV1_Gabon2010	10000000	0
Uganda	DENV1_Gabon2010	10000000	0
Uganda	DENV1_Gabon2010	10000000	0
Uganda	DENV1_Gabon2010	10000000	0
Ghana	DENV1_Gabon2010	175000	0
Ghana	DENV1_Gabon2010	175000	0
Ghana	DENV1_Gabon2010	175000	0
Ghana	DENV1_Gabon2010	175000	0
Ghana	DENV1_Gabon2010	175000	0
Ghana	DENV1_Gabon2010	175000	0
Ghana	DENV1_Gabon2010	175000	0
Ghana	DENV1_Gabon2010	175000	0
Ghana	DENV1_Gabon2010	175000	0
Ghana	DENV1_Gabon2010	175000	0
Ghana	DENV1_Gabon2010	175000	0
Ghana	DENV1_Gabon2010	175000	0
Ghana	DENV1_Gabon2010	175000	0
Ghana	DENV1_Gabon2010	175000	0
Ghana	DENV1_Gabon2010	175000	0
Ghana	DENV1_Gabon2010	175000	0
Ghana	DENV1_Gabon2010	175000	0
Ghana	DENV1_Gabon2010	175000	0
Ghana	DENV1_Gabon2010	175000	0
Ghana	DENV1_Gabon2010	1880000	0
Ghana	DENV1_Gabon2010	1880000	0
Ghana	DENV1_Gabon2010	1880000	0
Ghana	DENV1_Gabon2010	1880000	0
Ghana	DENV1_Gabon2010	1880000	0
Ghana	DENV1_Gabon2010	1880000	0
Ghana	DENV1_Gabon2010	1880000	0
Ghana	DENV1_Gabon2010	1880000	0
Ghana	DENV1_Gabon2010	1880000	0
Ghana	DENV1_Gabon2010	1880000	0
Ghana	DENV1_Gabon2010	1880000	0
Ghana	DENV1_Gabon2010	1880000	0
Ghana	DENV1_Gabon2010	1880000	0
Ghana	DENV1_Gabon2010	1880000	0
Ghana	DENV1_Gabon2010	1880000	0
Ghana	DENV1_Gabon2010	1880000	0
Ghana	DENV1_Gabon2010	1880000	0
Ghana	DENV1_Gabon2010	1880000	0
Ghana	DENV1_Gabon2010	1880000	0
Ghana	DENV1_Gabon2010	1880000	0
Ghana	DENV1_Gabon2010	1880000	0
Ghana	DENV1_Gabon2010	1880000	0
Ghana	DENV1_Gabon2010	1880000	0
Ghana	DENV1_Gabon2010	1880000	0
Ghana	DENV1_Gabon2010	10000000	0
Ghana	DENV1_Gabon2010	10000000	0
Ghana	DENV1_Gabon2010	10000000	0
Ghana	DENV1_Gabon2010	10000000	0
Ghana	DENV1_Gabon2010	10000000	0
Ghana	DENV1_Gabon2010	10000000	0
Ghana	DENV1_Gabon2010	10000000	0
Ghana	DENV1_Gabon2010	10000000	0
Ghana	DENV1_Gabon2010	10000000	0
Ghana	DENV1_Gabon2010	10000000	0
Ghana	DENV1_Gabon2010	10000000	0
Ghana	DENV1_Gabon2010	10000000	0
Ghana	DENV1_Gabon2010	10000000	0
Ghana	DENV1_Gabon2010	10000000	0
Ghana	DENV1_Gabon2010	10000000	0
Ghana	DENV1_Gabon2010	10000000	0
Ghana	DENV1_Gabon2010	10000000	0
Ghana	DENV1_Gabon2010	10000000	0
Ghana	DENV1_Gabon2010	10000000	1
Ghana	DENV1_Gabon2010	10000000	1
Ghana	DENV1_Gabon2010	10000000	1
Ghana	DENV1_Gabon2010	10000000	1
Burkina_Faso	DENV1_Gabon2010	175000	0
Burkina_Faso	DENV1_Gabon2010	175000	0
Burkina_Faso	DENV1_Gabon2010	175000	0
Burkina_Faso	DENV1_Gabon2010	175000	0
Burkina_Faso	DENV1_Gabon2010	175000	0
Burkina_Faso	DENV1_Gabon2010	175000	0
Burkina_Faso	DENV1_Gabon2010	175000	0
Burkina_Faso	DENV1_Gabon2010	175000	0
Burkina_Faso	DENV1_Gabon2010	175000	0
Burkina_Faso	DENV1_Gabon2010	175000	0
Burkina_Faso	DENV1_Gabon2010	175000	0
Burkina_Faso	DENV1_Gabon2010	175000	0
Burkina_Faso	DENV1_Gabon2010	175000	0
Burkina_Faso	DENV1_Gabon2010	175000	0
Burkina_Faso	DENV1_Gabon2010	175000	0
Burkina_Faso	DENV1_Gabon2010	175000	0
Burkina_Faso	DENV1_Gabon2010	175000	0
Burkina_Faso	DENV1_Gabon2010	175000	0
Burkina_Faso	DENV1_Gabon2010	175000	0
Burkina_Faso	DENV1_Gabon2010	175000	0
Burkina_Faso	DENV1_Gabon2010	175000	0
Burkina_Faso	DENV1_Gabon2010	175000	0
Burkina_Faso	DENV1_Gabon2010	175000	0
Burkina_Faso	DENV1_Gabon2010	175000	0
Burkina_Faso	DENV1_Gabon2010	1880000	0
Burkina_Faso	DENV1_Gabon2010	1880000	0
Burkina_Faso	DENV1_Gabon2010	1880000	0
Burkina_Faso	DENV1_Gabon2010	1880000	0
Burkina_Faso	DENV1_Gabon2010	1880000	0
Burkina_Faso	DENV1_Gabon2010	1880000	0
Burkina_Faso	DENV1_Gabon2010	1880000	0
Burkina_Faso	DENV1_Gabon2010	1880000	0
Burkina_Faso	DENV1_Gabon2010	1880000	0
Burkina_Faso	DENV1_Gabon2010	1880000	0
Burkina_Faso	DENV1_Gabon2010	1880000	0
Burkina_Faso	DENV1_Gabon2010	1880000	0
Burkina_Faso	DENV1_Gabon2010	1880000	0
Burkina_Faso	DENV1_Gabon2010	1880000	0
Burkina_Faso	DENV1_Gabon2010	1880000	0
Burkina_Faso	DENV1_Gabon2010	1880000	0
Burkina_Faso	DENV1_Gabon2010	1880000	0
Burkina_Faso	DENV1_Gabon2010	1880000	1
Burkina_Faso	DENV1_Gabon2010	1880000	1
Burkina_Faso	DENV1_Gabon2010	1880000	1
Burkina_Faso	DENV1_Gabon2010	1880000	1
Burkina_Faso	DENV1_Gabon2010	1880000	1
Burkina_Faso	DENV1_Gabon2010	1880000	1
Burkina_Faso	DENV1_Gabon2010	1880000	1
Burkina_Faso	DENV1_Gabon2010	10000000	0
Burkina_Faso	DENV1_Gabon2010	10000000	0
Burkina_Faso	DENV1_Gabon2010	10000000	0
Burkina_Faso	DENV1_Gabon2010	10000000	0
Burkina_Faso	DENV1_Gabon2010	10000000	0
Burkina_Faso	DENV1_Gabon2010	10000000	0
Burkina_Faso	DENV1_Gabon2010	10000000	0
Burkina_Faso	DENV1_Gabon2010	10000000	0
Burkina_Faso	DENV1_Gabon2010	10000000	0
Burkina_Faso	DENV1_Gabon2010	10000000	0
Burkina_Faso	DENV1_Gabon2010	10000000	0
Burkina_Faso	DENV1_Gabon2010	10000000	0
Burkina_Faso	DENV1_Gabon2010	10000000	0
Burkina_Faso	DENV1_Gabon2010	10000000	0
Burkina_Faso	DENV1_Gabon2010	10000000	0
Burkina_Faso	DENV1_Gabon2010	10000000	0
Burkina_Faso	DENV1_Gabon2010	10000000	0
Burkina_Faso	DENV1_Gabon2010	10000000	1
Burkina_Faso	DENV1_Gabon2010	10000000	1
Burkina_Faso	DENV1_Gabon2010	10000000	1
Burkina_Faso	DENV1_Gabon2010	10000000	1
Burkina_Faso	DENV1_Gabon2010	10000000	1
Burkina_Faso	DENV1_Gabon2010	10000000	1
Burkina_Faso	DENV1_Gabon2010	10000000	1
Cape_Verde	DENV1_Gabon2010	175000	0
Cape_Verde	DENV1_Gabon2010	175000	0
Cape_Verde	DENV1_Gabon2010	175000	0
Cape_Verde	DENV1_Gabon2010	175000	0
Cape_Verde	DENV1_Gabon2010	175000	0
Cape_Verde	DENV1_Gabon2010	175000	0
Cape_Verde	DENV1_Gabon2010	175000	0
Cape_Verde	DENV1_Gabon2010	175000	0
Cape_Verde	DENV1_Gabon2010	1880000	0
Cape_Verde	DENV1_Gabon2010	1880000	0
Cape_Verde	DENV1_Gabon2010	1880000	0
Cape_Verde	DENV1_Gabon2010	1880000	0
Cape_Verde	DENV1_Gabon2010	1880000	0
Cape_Verde	DENV1_Gabon2010	1880000	0
Cape_Verde	DENV1_Gabon2010	1880000	0
Cape_Verde	DENV1_Gabon2010	10000000	0
Cape_Verde	DENV1_Gabon2010	10000000	0
Cape_Verde	DENV1_Gabon2010	10000000	0
Cape_Verde	DENV1_Gabon2010	10000000	0
Cape_Verde	DENV1_Gabon2010	10000000	0
Cape_Verde	DENV1_Gabon2010	10000000	0
Guadeloupe	DENV1_Gabon2010	175000	0
Guadeloupe	DENV1_Gabon2010	175000	0
Guadeloupe	DENV1_Gabon2010	175000	0
Guadeloupe	DENV1_Gabon2010	175000	0
Guadeloupe	DENV1_Gabon2010	175000	0
Guadeloupe	DENV1_Gabon2010	175000	0
Guadeloupe	DENV1_Gabon2010	175000	0
Guadeloupe	DENV1_Gabon2010	175000	0
Guadeloupe	DENV1_Gabon2010	175000	0
Guadeloupe	DENV1_Gabon2010	175000	0
Guadeloupe	DENV1_Gabon2010	175000	0
Guadeloupe	DENV1_Gabon2010	175000	0
Guadeloupe	DENV1_Gabon2010	175000	0
Guadeloupe	DENV1_Gabon2010	175000	0
Guadeloupe	DENV1_Gabon2010	175000	0
Guadeloupe	DENV1_Gabon2010	175000	0
Guadeloupe	DENV1_Gabon2010	175000	0
Guadeloupe	DENV1_Gabon2010	175000	0
Guadeloupe	DENV1_Gabon2010	175000	0
Guadeloupe	DENV1_Gabon2010	175000	0
Guadeloupe	DENV1_Gabon2010	175000	0
Guadeloupe	DENV1_Gabon2010	175000	0
Guadeloupe	DENV1_Gabon2010	175000	0
Guadeloupe	DENV1_Gabon2010	175000	0
Guadeloupe	DENV1_Gabon2010	1880000	0
Guadeloupe	DENV1_Gabon2010	1880000	0
Guadeloupe	DENV1_Gabon2010	1880000	0
Guadeloupe	DENV1_Gabon2010	1880000	0
Guadeloupe	DENV1_Gabon2010	1880000	0
Guadeloupe	DENV1_Gabon2010	1880000	0
Guadeloupe	DENV1_Gabon2010	1880000	0
Guadeloupe	DENV1_Gabon2010	1880000	0
Guadeloupe	DENV1_Gabon2010	1880000	0
Guadeloupe	DENV1_Gabon2010	1880000	0
Guadeloupe	DENV1_Gabon2010	1880000	0
Guadeloupe	DENV1_Gabon2010	1880000	0
Guadeloupe	DENV1_Gabon2010	1880000	0
Guadeloupe	DENV1_Gabon2010	1880000	0
Guadeloupe	DENV1_Gabon2010	1880000	0
Guadeloupe	DENV1_Gabon2010	1880000	0
Guadeloupe	DENV1_Gabon2010	1880000	0
Guadeloupe	DENV1_Gabon2010	1880000	0
Guadeloupe	DENV1_Gabon2010	1880000	0
Guadeloupe	DENV1_Gabon2010	1880000	0
Guadeloupe	DENV1_Gabon2010	1880000	0
Guadeloupe	DENV1_Gabon2010	1880000	0
Guadeloupe	DENV1_Gabon2010	1880000	1
Guadeloupe	DENV1_Gabon2010	1880000	1
Guadeloupe	DENV1_Gabon2010	10000000	0
Guadeloupe	DENV1_Gabon2010	10000000	0
Guadeloupe	DENV1_Gabon2010	10000000	0
Guadeloupe	DENV1_Gabon2010	10000000	0
Guadeloupe	DENV1_Gabon2010	10000000	0
Guadeloupe	DENV1_Gabon2010	10000000	0
Guadeloupe	DENV1_Gabon2010	10000000	0
Guadeloupe	DENV1_Gabon2010	10000000	0
Guadeloupe	DENV1_Gabon2010	10000000	0
Guadeloupe	DENV1_Gabon2010	10000000	0
Guadeloupe	DENV1_Gabon2010	10000000	0
Guadeloupe	DENV1_Gabon2010	10000000	0
Guadeloupe	DENV1_Gabon2010	10000000	0
Guadeloupe	DENV1_Gabon2010	10000000	1
Guadeloupe	DENV1_Gabon2010	10000000	1
Guadeloupe	DENV1_Gabon2010	10000000	1
Guadeloupe	DENV1_Gabon2010	10000000	1
Guadeloupe	DENV1_Gabon2010	10000000	1
Guadeloupe	DENV1_Gabon2010	10000000	1
Guadeloupe	DENV1_Gabon2010	10000000	1
Guadeloupe	DENV1_Gabon2010	10000000	1
Guadeloupe	DENV1_Gabon2010	10000000	1
Guadeloupe	DENV1_Gabon2010	10000000	1
Guadeloupe	DENV1_Gabon2010	10000000	1
Senegal	DENV1_Gabon2010	175000	0
Senegal	DENV1_Gabon2010	175000	0
Senegal	DENV1_Gabon2010	175000	0
Senegal	DENV1_Gabon2010	175000	0
Senegal	DENV1_Gabon2010	175000	0
Senegal	DENV1_Gabon2010	175000	0
Senegal	DENV1_Gabon2010	175000	0
Senegal	DENV1_Gabon2010	175000	0
Senegal	DENV1_Gabon2010	175000	0
Senegal	DENV1_Gabon2010	175000	0
Senegal	DENV1_Gabon2010	175000	0
Senegal	DENV1_Gabon2010	175000	0
Senegal	DENV1_Gabon2010	175000	0
Senegal	DENV1_Gabon2010	175000	0
Senegal	DENV1_Gabon2010	175000	0
Senegal	DENV1_Gabon2010	175000	0
Senegal	DENV1_Gabon2010	175000	0
Senegal	DENV1_Gabon2010	175000	0
Senegal	DENV1_Gabon2010	175000	0
Senegal	DENV1_Gabon2010	175000	0
Senegal	DENV1_Gabon2010	175000	0
Senegal	DENV1_Gabon2010	175000	0
Senegal	DENV1_Gabon2010	175000	0
Senegal	DENV1_Gabon2010	175000	0
Senegal	DENV1_Gabon2010	1880000	0
Senegal	DENV1_Gabon2010	1880000	0
Senegal	DENV1_Gabon2010	1880000	0
Senegal	DENV1_Gabon2010	1880000	0
Senegal	DENV1_Gabon2010	1880000	0
Senegal	DENV1_Gabon2010	1880000	0
Senegal	DENV1_Gabon2010	1880000	0
Senegal	DENV1_Gabon2010	1880000	0
Senegal	DENV1_Gabon2010	1880000	0
Senegal	DENV1_Gabon2010	1880000	0
Senegal	DENV1_Gabon2010	1880000	0
Senegal	DENV1_Gabon2010	1880000	0
Senegal	DENV1_Gabon2010	1880000	0
Senegal	DENV1_Gabon2010	1880000	0
Senegal	DENV1_Gabon2010	1880000	0
Senegal	DENV1_Gabon2010	1880000	0
Senegal	DENV1_Gabon2010	1880000	0
Senegal	DENV1_Gabon2010	1880000	0
Senegal	DENV1_Gabon2010	1880000	0
Senegal	DENV1_Gabon2010	1880000	0
Senegal	DENV1_Gabon2010	1880000	0
Senegal	DENV1_Gabon2010	1880000	0
Senegal	DENV1_Gabon2010	1880000	0
Senegal	DENV1_Gabon2010	1880000	1
Senegal	DENV1_Gabon2010	10000000	0
Senegal	DENV1_Gabon2010	10000000	0
Senegal	DENV1_Gabon2010	10000000	0
Senegal	DENV1_Gabon2010	10000000	0
Senegal	DENV1_Gabon2010	10000000	0
Senegal	DENV1_Gabon2010	10000000	0
Senegal	DENV1_Gabon2010	10000000	0
Senegal	DENV1_Gabon2010	10000000	0
Senegal	DENV1_Gabon2010	10000000	0
Senegal	DENV1_Gabon2010	10000000	0
Senegal	DENV1_Gabon2010	10000000	0
Senegal	DENV1_Gabon2010	10000000	0
Senegal	DENV1_Gabon2010	10000000	0
Senegal	DENV1_Gabon2010	10000000	0
Senegal	DENV1_Gabon2010	10000000	0
Senegal	DENV1_Gabon2010	10000000	0
Senegal	DENV1_Gabon2010	10000000	0
Senegal	DENV1_Gabon2010	10000000	0
Senegal	DENV1_Gabon2010	10000000	0
Senegal	DENV1_Gabon2010	10000000	0
Senegal	DENV1_Gabon2010	10000000	0
Senegal	DENV1_Gabon2010	10000000	0
Senegal	DENV1_Gabon2010	10000000	0
Senegal	DENV1_Gabon2010	10000000	1
Gabon	DENV2_Gabon2007	17500	0
Gabon	DENV2_Gabon2007	17500	0
Gabon	DENV2_Gabon2007	17500	0
Gabon	DENV2_Gabon2007	17500	0
Gabon	DENV2_Gabon2007	17500	0
Gabon	DENV2_Gabon2007	17500	0
Gabon	DENV2_Gabon2007	17500	0
Gabon	DENV2_Gabon2007	17500	0
Gabon	DENV2_Gabon2007	17500	0
Gabon	DENV2_Gabon2007	17500	0
Gabon	DENV2_Gabon2007	17500	0
Gabon	DENV2_Gabon2007	17500	0
Gabon	DENV2_Gabon2007	17500	0
Gabon	DENV2_Gabon2007	17500	1
Gabon	DENV2_Gabon2007	17500	1
Gabon	DENV2_Gabon2007	17500	1
Gabon	DENV2_Gabon2007	17500	1
Gabon	DENV2_Gabon2007	17500	1
Gabon	DENV2_Gabon2007	17500	1
Gabon	DENV2_Gabon2007	17500	1
Gabon	DENV2_Gabon2007	17500	1
Gabon	DENV2_Gabon2007	17500	1
Gabon	DENV2_Gabon2007	17500	1
Gabon	DENV2_Gabon2007	17500	1
Gabon	DENV2_Gabon2007	188000	0
Gabon	DENV2_Gabon2007	188000	0
Gabon	DENV2_Gabon2007	188000	0
Gabon	DENV2_Gabon2007	188000	0
Gabon	DENV2_Gabon2007	188000	1
Gabon	DENV2_Gabon2007	188000	1
Gabon	DENV2_Gabon2007	188000	1
Gabon	DENV2_Gabon2007	188000	1
Gabon	DENV2_Gabon2007	188000	1
Gabon	DENV2_Gabon2007	188000	1
Gabon	DENV2_Gabon2007	188000	1
Gabon	DENV2_Gabon2007	188000	1
Gabon	DENV2_Gabon2007	188000	1
Gabon	DENV2_Gabon2007	188000	1
Gabon	DENV2_Gabon2007	2250000	0
Gabon	DENV2_Gabon2007	2250000	1
Gabon	DENV2_Gabon2007	2250000	1
Gabon	DENV2_Gabon2007	2250000	1
Gabon	DENV2_Gabon2007	2250000	1
Gabon	DENV2_Gabon2007	2250000	1
Gabon	DENV2_Gabon2007	2250000	1
Gabon	DENV2_Gabon2007	2250000	1
Gabon	DENV2_Gabon2007	2250000	1
Gabon	DENV2_Gabon2007	2250000	1
Gabon	DENV2_Gabon2007	2250000	1
Gabon	DENV2_Gabon2007	2250000	1
Gabon	DENV2_Gabon2007	2250000	1
Gabon	DENV2_Gabon2007	2250000	1
Gabon	DENV2_Gabon2007	2250000	1
Gabon	DENV2_Gabon2007	2250000	1
Gabon	DENV2_Gabon2007	2250000	1
Gabon	DENV2_Gabon2007	2250000	1
Gabon	DENV2_Gabon2007	2250000	1
Kenya	DENV2_Gabon2007	17500	0
Kenya	DENV2_Gabon2007	17500	0
Kenya	DENV2_Gabon2007	17500	0
Kenya	DENV2_Gabon2007	17500	0
Kenya	DENV2_Gabon2007	17500	0
Kenya	DENV2_Gabon2007	17500	0
Kenya	DENV2_Gabon2007	17500	0
Kenya	DENV2_Gabon2007	17500	0
Kenya	DENV2_Gabon2007	17500	1
Kenya	DENV2_Gabon2007	17500	1
Kenya	DENV2_Gabon2007	17500	1
Kenya	DENV2_Gabon2007	17500	1
Kenya	DENV2_Gabon2007	17500	1
Kenya	DENV2_Gabon2007	188000	0
Kenya	DENV2_Gabon2007	188000	1
Kenya	DENV2_Gabon2007	188000	1
Kenya	DENV2_Gabon2007	188000	1
Kenya	DENV2_Gabon2007	188000	1
Kenya	DENV2_Gabon2007	188000	1
Kenya	DENV2_Gabon2007	188000	1
Kenya	DENV2_Gabon2007	188000	1
Kenya	DENV2_Gabon2007	188000	1
Kenya	DENV2_Gabon2007	188000	1
Kenya	DENV2_Gabon2007	188000	1
Kenya	DENV2_Gabon2007	188000	1
Kenya	DENV2_Gabon2007	188000	1
Kenya	DENV2_Gabon2007	188000	1
Kenya	DENV2_Gabon2007	188000	1
Kenya	DENV2_Gabon2007	188000	1
Kenya	DENV2_Gabon2007	188000	1
Kenya	DENV2_Gabon2007	188000	1
Kenya	DENV2_Gabon2007	188000	1
Kenya	DENV2_Gabon2007	188000	1
Kenya	DENV2_Gabon2007	188000	1
Kenya	DENV2_Gabon2007	188000	1
Kenya	DENV2_Gabon2007	2250000	1
Kenya	DENV2_Gabon2007	2250000	1
Kenya	DENV2_Gabon2007	2250000	1
Kenya	DENV2_Gabon2007	2250000	1
Kenya	DENV2_Gabon2007	2250000	1
Kenya	DENV2_Gabon2007	2250000	1
Kenya	DENV2_Gabon2007	2250000	1
Kenya	DENV2_Gabon2007	2250000	1
Kenya	DENV2_Gabon2007	2250000	1
Kenya	DENV2_Gabon2007	2250000	1
Kenya	DENV2_Gabon2007	2250000	1
Kenya	DENV2_Gabon2007	2250000	1
Kenya	DENV2_Gabon2007	2250000	1
Kenya	DENV2_Gabon2007	2250000	1
Kenya	DENV2_Gabon2007	2250000	1
Uganda	DENV2_Gabon2007	17500	0
Uganda	DENV2_Gabon2007	17500	0
Uganda	DENV2_Gabon2007	17500	0
Uganda	DENV2_Gabon2007	17500	0
Uganda	DENV2_Gabon2007	17500	0
Uganda	DENV2_Gabon2007	17500	0
Uganda	DENV2_Gabon2007	17500	0
Uganda	DENV2_Gabon2007	17500	0
Uganda	DENV2_Gabon2007	17500	0
Uganda	DENV2_Gabon2007	17500	0
Uganda	DENV2_Gabon2007	17500	0
Uganda	DENV2_Gabon2007	17500	0
Uganda	DENV2_Gabon2007	17500	0
Uganda	DENV2_Gabon2007	17500	1
Uganda	DENV2_Gabon2007	17500	1
Uganda	DENV2_Gabon2007	17500	1
Uganda	DENV2_Gabon2007	17500	1
Uganda	DENV2_Gabon2007	17500	1
Uganda	DENV2_Gabon2007	17500	1
Uganda	DENV2_Gabon2007	17500	1
Uganda	DENV2_Gabon2007	188000	0
Uganda	DENV2_Gabon2007	188000	0
Uganda	DENV2_Gabon2007	188000	0
Uganda	DENV2_Gabon2007	188000	0
Uganda	DENV2_Gabon2007	188000	1
Uganda	DENV2_Gabon2007	188000	1
Uganda	DENV2_Gabon2007	188000	1
Uganda	DENV2_Gabon2007	188000	1
Uganda	DENV2_Gabon2007	188000	1
Uganda	DENV2_Gabon2007	188000	1
Uganda	DENV2_Gabon2007	188000	1
Uganda	DENV2_Gabon2007	188000	1
Uganda	DENV2_Gabon2007	188000	1
Uganda	DENV2_Gabon2007	2250000	0
Uganda	DENV2_Gabon2007	2250000	0
Uganda	DENV2_Gabon2007	2250000	1
Uganda	DENV2_Gabon2007	2250000	1
Uganda	DENV2_Gabon2007	2250000	1
Uganda	DENV2_Gabon2007	2250000	1
Uganda	DENV2_Gabon2007	2250000	1
Uganda	DENV2_Gabon2007	2250000	1
Uganda	DENV2_Gabon2007	2250000	1
Uganda	DENV2_Gabon2007	2250000	1
Uganda	DENV2_Gabon2007	2250000	1
Uganda	DENV2_Gabon2007	2250000	1
Uganda	DENV2_Gabon2007	2250000	1
Uganda	DENV2_Gabon2007	2250000	1
Uganda	DENV2_Gabon2007	2250000	1
Uganda	DENV2_Gabon2007	2250000	1
Uganda	DENV2_Gabon2007	2250000	1
Uganda	DENV2_Gabon2007	2250000	1
Uganda	DENV2_Gabon2007	2250000	1
Ghana	DENV2_Gabon2007	17500	0
Ghana	DENV2_Gabon2007	17500	0
Ghana	DENV2_Gabon2007	17500	0
Ghana	DENV2_Gabon2007	17500	0
Ghana	DENV2_Gabon2007	17500	0
Ghana	DENV2_Gabon2007	17500	1
Ghana	DENV2_Gabon2007	17500	1
Ghana	DENV2_Gabon2007	17500	1
Ghana	DENV2_Gabon2007	17500	1
Ghana	DENV2_Gabon2007	17500	1
Ghana	DENV2_Gabon2007	17500	1
Ghana	DENV2_Gabon2007	17500	1
Ghana	DENV2_Gabon2007	17500	1
Ghana	DENV2_Gabon2007	17500	1
Ghana	DENV2_Gabon2007	17500	1
Ghana	DENV2_Gabon2007	17500	1
Ghana	DENV2_Gabon2007	17500	1
Ghana	DENV2_Gabon2007	17500	1
Ghana	DENV2_Gabon2007	17500	1
Ghana	DENV2_Gabon2007	17500	1
Ghana	DENV2_Gabon2007	17500	1
Ghana	DENV2_Gabon2007	17500	1
Ghana	DENV2_Gabon2007	17500	1
Ghana	DENV2_Gabon2007	17500	1
Ghana	DENV2_Gabon2007	188000	0
Ghana	DENV2_Gabon2007	188000	1
Ghana	DENV2_Gabon2007	188000	1
Ghana	DENV2_Gabon2007	188000	1
Ghana	DENV2_Gabon2007	188000	1
Ghana	DENV2_Gabon2007	188000	1
Ghana	DENV2_Gabon2007	188000	1
Ghana	DENV2_Gabon2007	188000	1
Ghana	DENV2_Gabon2007	188000	1
Ghana	DENV2_Gabon2007	188000	1
Ghana	DENV2_Gabon2007	188000	1
Ghana	DENV2_Gabon2007	188000	1
Ghana	DENV2_Gabon2007	188000	1
Ghana	DENV2_Gabon2007	188000	1
Ghana	DENV2_Gabon2007	188000	1
Ghana	DENV2_Gabon2007	188000	1
Ghana	DENV2_Gabon2007	188000	1
Ghana	DENV2_Gabon2007	188000	1
Ghana	DENV2_Gabon2007	188000	1
Ghana	DENV2_Gabon2007	188000	1
Ghana	DENV2_Gabon2007	188000	1
Ghana	DENV2_Gabon2007	188000	1
Ghana	DENV2_Gabon2007	188000	1
Ghana	DENV2_Gabon2007	188000	1
Ghana	DENV2_Gabon2007	2250000	0
Ghana	DENV2_Gabon2007	2250000	1
Ghana	DENV2_Gabon2007	2250000	1
Ghana	DENV2_Gabon2007	2250000	1
Ghana	DENV2_Gabon2007	2250000	1
Ghana	DENV2_Gabon2007	2250000	1
Ghana	DENV2_Gabon2007	2250000	1
Ghana	DENV2_Gabon2007	2250000	1
Ghana	DENV2_Gabon2007	2250000	1
Ghana	DENV2_Gabon2007	2250000	1
Ghana	DENV2_Gabon2007	2250000	1
Ghana	DENV2_Gabon2007	2250000	1
Ghana	DENV2_Gabon2007	2250000	1
Ghana	DENV2_Gabon2007	2250000	1
Ghana	DENV2_Gabon2007	2250000	1
Ghana	DENV2_Gabon2007	2250000	1
Ghana	DENV2_Gabon2007	2250000	1
Ghana	DENV2_Gabon2007	2250000	1
Ghana	DENV2_Gabon2007	2250000	1
Ghana	DENV2_Gabon2007	2250000	1
Ghana	DENV2_Gabon2007	2250000	1
Ghana	DENV2_Gabon2007	2250000	1
Ghana	DENV2_Gabon2007	2250000	1
Ghana	DENV2_Gabon2007	2250000	1
Burkina_Faso	DENV2_Gabon2007	17500	0
Burkina_Faso	DENV2_Gabon2007	17500	0
Burkina_Faso	DENV2_Gabon2007	17500	0
Burkina_Faso	DENV2_Gabon2007	17500	0
Burkina_Faso	DENV2_Gabon2007	17500	0
Burkina_Faso	DENV2_Gabon2007	17500	0
Burkina_Faso	DENV2_Gabon2007	17500	1
Burkina_Faso	DENV2_Gabon2007	17500	1
Burkina_Faso	DENV2_Gabon2007	17500	1
Burkina_Faso	DENV2_Gabon2007	17500	1
Burkina_Faso	DENV2_Gabon2007	17500	1
Burkina_Faso	DENV2_Gabon2007	17500	1
Burkina_Faso	DENV2_Gabon2007	17500	1
Burkina_Faso	DENV2_Gabon2007	17500	1
Burkina_Faso	DENV2_Gabon2007	17500	1
Burkina_Faso	DENV2_Gabon2007	17500	1
Burkina_Faso	DENV2_Gabon2007	17500	1
Burkina_Faso	DENV2_Gabon2007	17500	1
Burkina_Faso	DENV2_Gabon2007	17500	1
Burkina_Faso	DENV2_Gabon2007	17500	1
Burkina_Faso	DENV2_Gabon2007	17500	1
Burkina_Faso	DENV2_Gabon2007	17500	1
Burkina_Faso	DENV2_Gabon2007	17500	1
Burkina_Faso	DENV2_Gabon2007	17500	1
Burkina_Faso	DENV2_Gabon2007	188000	1
Burkina_Faso	DENV2_Gabon2007	188000	1
Burkina_Faso	DENV2_Gabon2007	188000	1
Burkina_Faso	DENV2_Gabon2007	188000	1
Burkina_Faso	DENV2_Gabon2007	188000	1
Burkina_Faso	DENV2_Gabon2007	188000	1
Burkina_Faso	DENV2_Gabon2007	188000	1
Burkina_Faso	DENV2_Gabon2007	188000	1
Burkina_Faso	DENV2_Gabon2007	188000	1
Burkina_Faso	DENV2_Gabon2007	188000	1
Burkina_Faso	DENV2_Gabon2007	188000	1
Burkina_Faso	DENV2_Gabon2007	188000	1
Burkina_Faso	DENV2_Gabon2007	188000	1
Burkina_Faso	DENV2_Gabon2007	188000	1
Burkina_Faso	DENV2_Gabon2007	188000	1
Burkina_Faso	DENV2_Gabon2007	188000	1
Burkina_Faso	DENV2_Gabon2007	188000	1
Burkina_Faso	DENV2_Gabon2007	188000	1
Burkina_Faso	DENV2_Gabon2007	188000	1
Burkina_Faso	DENV2_Gabon2007	188000	1
Burkina_Faso	DENV2_Gabon2007	188000	1
Burkina_Faso	DENV2_Gabon2007	188000	1
Burkina_Faso	DENV2_Gabon2007	188000	1
Burkina_Faso	DENV2_Gabon2007	188000	1
Burkina_Faso	DENV2_Gabon2007	2250000	1
Burkina_Faso	DENV2_Gabon2007	2250000	1
Burkina_Faso	DENV2_Gabon2007	2250000	1
Burkina_Faso	DENV2_Gabon2007	2250000	1
Burkina_Faso	DENV2_Gabon2007	2250000	1
Burkina_Faso	DENV2_Gabon2007	2250000	1
Burkina_Faso	DENV2_Gabon2007	2250000	1
Burkina_Faso	DENV2_Gabon2007	2250000	1
Burkina_Faso	DENV2_Gabon2007	2250000	1
Burkina_Faso	DENV2_Gabon2007	2250000	1
Burkina_Faso	DENV2_Gabon2007	2250000	1
Burkina_Faso	DENV2_Gabon2007	2250000	1
Burkina_Faso	DENV2_Gabon2007	2250000	1
Burkina_Faso	DENV2_Gabon2007	2250000	1
Burkina_Faso	DENV2_Gabon2007	2250000	1
Burkina_Faso	DENV2_Gabon2007	2250000	1
Burkina_Faso	DENV2_Gabon2007	2250000	1
Burkina_Faso	DENV2_Gabon2007	2250000	1
Burkina_Faso	DENV2_Gabon2007	2250000	1
Burkina_Faso	DENV2_Gabon2007	2250000	1
Burkina_Faso	DENV2_Gabon2007	2250000	1
Burkina_Faso	DENV2_Gabon2007	2250000	1
Burkina_Faso	DENV2_Gabon2007	2250000	1
Burkina_Faso	DENV2_Gabon2007	2250000	1
Cape_Verde	DENV2_Gabon2007	17500	0
Cape_Verde	DENV2_Gabon2007	17500	0
Cape_Verde	DENV2_Gabon2007	17500	0
Cape_Verde	DENV2_Gabon2007	17500	0
Cape_Verde	DENV2_Gabon2007	17500	0
Cape_Verde	DENV2_Gabon2007	17500	0
Cape_Verde	DENV2_Gabon2007	17500	1
Cape_Verde	DENV2_Gabon2007	17500	1
Cape_Verde	DENV2_Gabon2007	17500	1
Cape_Verde	DENV2_Gabon2007	17500	1
Cape_Verde	DENV2_Gabon2007	188000	0
Cape_Verde	DENV2_Gabon2007	188000	0
Cape_Verde	DENV2_Gabon2007	188000	0
Cape_Verde	DENV2_Gabon2007	188000	0
Cape_Verde	DENV2_Gabon2007	188000	0
Cape_Verde	DENV2_Gabon2007	188000	0
Cape_Verde	DENV2_Gabon2007	188000	0
Cape_Verde	DENV2_Gabon2007	188000	1
Cape_Verde	DENV2_Gabon2007	188000	1
Cape_Verde	DENV2_Gabon2007	188000	1
Cape_Verde	DENV2_Gabon2007	188000	1
Cape_Verde	DENV2_Gabon2007	188000	1
Cape_Verde	DENV2_Gabon2007	2250000	0
Cape_Verde	DENV2_Gabon2007	2250000	0
Cape_Verde	DENV2_Gabon2007	2250000	0
Cape_Verde	DENV2_Gabon2007	2250000	0
Cape_Verde	DENV2_Gabon2007	2250000	1
Cape_Verde	DENV2_Gabon2007	2250000	1
Cape_Verde	DENV2_Gabon2007	2250000	1
Cape_Verde	DENV2_Gabon2007	2250000	1
Cape_Verde	DENV2_Gabon2007	2250000	1
Cape_Verde	DENV2_Gabon2007	2250000	1
Cape_Verde	DENV2_Gabon2007	2250000	1
Cape_Verde	DENV2_Gabon2007	2250000	1
Cape_Verde	DENV2_Gabon2007	2250000	1
Guadeloupe	DENV2_Gabon2007	17500	1
Guadeloupe	DENV2_Gabon2007	17500	1
Guadeloupe	DENV2_Gabon2007	17500	1
Guadeloupe	DENV2_Gabon2007	17500	1
Guadeloupe	DENV2_Gabon2007	17500	1
Guadeloupe	DENV2_Gabon2007	17500	1
Guadeloupe	DENV2_Gabon2007	17500	1
Guadeloupe	DENV2_Gabon2007	17500	1
Guadeloupe	DENV2_Gabon2007	17500	1
Guadeloupe	DENV2_Gabon2007	17500	1
Guadeloupe	DENV2_Gabon2007	17500	1
Guadeloupe	DENV2_Gabon2007	17500	1
Guadeloupe	DENV2_Gabon2007	188000	1
Guadeloupe	DENV2_Gabon2007	188000	1
Guadeloupe	DENV2_Gabon2007	188000	1
Guadeloupe	DENV2_Gabon2007	188000	1
Guadeloupe	DENV2_Gabon2007	188000	1
Guadeloupe	DENV2_Gabon2007	188000	1
Guadeloupe	DENV2_Gabon2007	188000	1
Guadeloupe	DENV2_Gabon2007	188000	1
Guadeloupe	DENV2_Gabon2007	188000	1
Guadeloupe	DENV2_Gabon2007	188000	1
Guadeloupe	DENV2_Gabon2007	188000	1
Guadeloupe	DENV2_Gabon2007	188000	1
Guadeloupe	DENV2_Gabon2007	188000	1
Guadeloupe	DENV2_Gabon2007	188000	1
Guadeloupe	DENV2_Gabon2007	188000	1
Guadeloupe	DENV2_Gabon2007	2250000	1
Guadeloupe	DENV2_Gabon2007	2250000	1
Guadeloupe	DENV2_Gabon2007	2250000	1
Guadeloupe	DENV2_Gabon2007	2250000	1
Guadeloupe	DENV2_Gabon2007	2250000	1
Guadeloupe	DENV2_Gabon2007	2250000	1
Guadeloupe	DENV2_Gabon2007	2250000	1
Guadeloupe	DENV2_Gabon2007	2250000	1
Guadeloupe	DENV2_Gabon2007	2250000	1
Guadeloupe	DENV2_Gabon2007	2250000	1
Guadeloupe	DENV2_Gabon2007	2250000	1
Guadeloupe	DENV2_Gabon2007	2250000	1
Guadeloupe	DENV2_Gabon2007	2250000	1
Guadeloupe	DENV2_Gabon2007	2250000	1
Guadeloupe	DENV2_Gabon2007	2250000	1
Senegal	DENV2_Gabon2007	17500	0
Senegal	DENV2_Gabon2007	17500	0
Senegal	DENV2_Gabon2007	17500	0
Senegal	DENV2_Gabon2007	17500	0
Senegal	DENV2_Gabon2007	17500	0
Senegal	DENV2_Gabon2007	17500	0
Senegal	DENV2_Gabon2007	17500	0
Senegal	DENV2_Gabon2007	17500	1
Senegal	DENV2_Gabon2007	17500	1
Senegal	DENV2_Gabon2007	17500	1
Senegal	DENV2_Gabon2007	17500	1
Senegal	DENV2_Gabon2007	17500	1
Senegal	DENV2_Gabon2007	17500	1
Senegal	DENV2_Gabon2007	17500	1
Senegal	DENV2_Gabon2007	17500	1
Senegal	DENV2_Gabon2007	17500	1
Senegal	DENV2_Gabon2007	17500	1
Senegal	DENV2_Gabon2007	17500	1
Senegal	DENV2_Gabon2007	17500	1
Senegal	DENV2_Gabon2007	188000	0
Senegal	DENV2_Gabon2007	188000	0
Senegal	DENV2_Gabon2007	188000	0
Senegal	DENV2_Gabon2007	188000	1
Senegal	DENV2_Gabon2007	188000	1
Senegal	DENV2_Gabon2007	188000	1
Senegal	DENV2_Gabon2007	188000	1
Senegal	DENV2_Gabon2007	188000	1
Senegal	DENV2_Gabon2007	188000	1
Senegal	DENV2_Gabon2007	188000	1
Senegal	DENV2_Gabon2007	188000	1
Senegal	DENV2_Gabon2007	188000	1
Senegal	DENV2_Gabon2007	188000	1
Senegal	DENV2_Gabon2007	188000	1
Senegal	DENV2_Gabon2007	188000	1
Senegal	DENV2_Gabon2007	188000	1
Senegal	DENV2_Gabon2007	188000	1
Senegal	DENV2_Gabon2007	188000	1
Senegal	DENV2_Gabon2007	188000	1
Senegal	DENV2_Gabon2007	188000	1
Senegal	DENV2_Gabon2007	188000	1
Senegal	DENV2_Gabon2007	188000	1
Senegal	DENV2_Gabon2007	188000	1
Senegal	DENV2_Gabon2007	188000	1
Senegal	DENV2_Gabon2007	2250000	1
Senegal	DENV2_Gabon2007	2250000	1
Senegal	DENV2_Gabon2007	2250000	1
Senegal	DENV2_Gabon2007	2250000	1
Senegal	DENV2_Gabon2007	2250000	1
Senegal	DENV2_Gabon2007	2250000	1
Senegal	DENV2_Gabon2007	2250000	1
Senegal	DENV2_Gabon2007	2250000	1
Senegal	DENV2_Gabon2007	2250000	1
Senegal	DENV2_Gabon2007	2250000	1
Senegal	DENV2_Gabon2007	2250000	1
Senegal	DENV2_Gabon2007	2250000	1
Senegal	DENV2_Gabon2007	2250000	1
Senegal	DENV2_Gabon2007	2250000	1
Senegal	DENV2_Gabon2007	2250000	1
Senegal	DENV2_Gabon2007	2250000	1
Senegal	DENV2_Gabon2007	2250000	1
Senegal	DENV2_Gabon2007	2250000	1
Senegal	DENV2_Gabon2007	2250000	1
Senegal	DENV2_Gabon2007	2250000	1
Senegal	DENV2_Gabon2007	2250000	1
Senegal	DENV2_Gabon2007	2250000	1
Senegal	DENV2_Gabon2007	2250000	1
Gabon	DENV2_Gabon2010	6250	0
Gabon	DENV2_Gabon2010	6250	0
Gabon	DENV2_Gabon2010	6250	0
Gabon	DENV2_Gabon2010	6250	0
Gabon	DENV2_Gabon2010	6250	0
Gabon	DENV2_Gabon2010	6250	0
Gabon	DENV2_Gabon2010	6250	0
Gabon	DENV2_Gabon2010	6250	0
Gabon	DENV2_Gabon2010	6250	0
Gabon	DENV2_Gabon2010	6250	0
Gabon	DENV2_Gabon2010	6250	0
Gabon	DENV2_Gabon2010	6250	0
Gabon	DENV2_Gabon2010	6250	0
Gabon	DENV2_Gabon2010	6250	0
Gabon	DENV2_Gabon2010	6250	0
Gabon	DENV2_Gabon2010	6250	0
Gabon	DENV2_Gabon2010	6250	0
Gabon	DENV2_Gabon2010	6250	0
Gabon	DENV2_Gabon2010	6250	0
Gabon	DENV2_Gabon2010	6250	0
Gabon	DENV2_Gabon2010	6250	1
Gabon	DENV2_Gabon2010	6250	1
Gabon	DENV2_Gabon2010	50000	0
Gabon	DENV2_Gabon2010	50000	0
Gabon	DENV2_Gabon2010	50000	0
Gabon	DENV2_Gabon2010	50000	0
Gabon	DENV2_Gabon2010	50000	0
Gabon	DENV2_Gabon2010	50000	0
Gabon	DENV2_Gabon2010	50000	0
Gabon	DENV2_Gabon2010	50000	0
Gabon	DENV2_Gabon2010	50000	0
Gabon	DENV2_Gabon2010	50000	0
Gabon	DENV2_Gabon2010	50000	0
Gabon	DENV2_Gabon2010	50000	0
Gabon	DENV2_Gabon2010	50000	0
Gabon	DENV2_Gabon2010	50000	1
Gabon	DENV2_Gabon2010	1000000	0
Gabon	DENV2_Gabon2010	1000000	0
Gabon	DENV2_Gabon2010	1000000	0
Gabon	DENV2_Gabon2010	1000000	0
Gabon	DENV2_Gabon2010	1000000	0
Gabon	DENV2_Gabon2010	1000000	0
Gabon	DENV2_Gabon2010	1000000	0
Gabon	DENV2_Gabon2010	1000000	0
Gabon	DENV2_Gabon2010	1000000	0
Gabon	DENV2_Gabon2010	1000000	0
Gabon	DENV2_Gabon2010	1000000	0
Gabon	DENV2_Gabon2010	1000000	0
Gabon	DENV2_Gabon2010	1000000	0
Gabon	DENV2_Gabon2010	1000000	0
Gabon	DENV2_Gabon2010	1000000	1
Gabon	DENV2_Gabon2010	1000000	1
Gabon	DENV2_Gabon2010	1000000	1
Gabon	DENV2_Gabon2010	1000000	1
Gabon	DENV2_Gabon2010	1000000	1
Gabon	DENV2_Gabon2010	1000000	1
Gabon	DENV2_Gabon2010	1000000	1
Gabon	DENV2_Gabon2010	1000000	1
Kenya	DENV2_Gabon2010	6250	0
Kenya	DENV2_Gabon2010	6250	0
Kenya	DENV2_Gabon2010	6250	0
Kenya	DENV2_Gabon2010	6250	0
Kenya	DENV2_Gabon2010	6250	0
Kenya	DENV2_Gabon2010	6250	0
Kenya	DENV2_Gabon2010	6250	0
Kenya	DENV2_Gabon2010	6250	0
Kenya	DENV2_Gabon2010	6250	0
Kenya	DENV2_Gabon2010	6250	0
Kenya	DENV2_Gabon2010	6250	0
Kenya	DENV2_Gabon2010	6250	1
Kenya	DENV2_Gabon2010	6250	1
Kenya	DENV2_Gabon2010	6250	1
Kenya	DENV2_Gabon2010	6250	1
Kenya	DENV2_Gabon2010	6250	1
Kenya	DENV2_Gabon2010	6250	1
Kenya	DENV2_Gabon2010	6250	1
Kenya	DENV2_Gabon2010	50000	0
Kenya	DENV2_Gabon2010	50000	1
Kenya	DENV2_Gabon2010	50000	1
Kenya	DENV2_Gabon2010	50000	1
Kenya	DENV2_Gabon2010	50000	1
Kenya	DENV2_Gabon2010	50000	1
Kenya	DENV2_Gabon2010	50000	1
Kenya	DENV2_Gabon2010	50000	1
Kenya	DENV2_Gabon2010	50000	1
Kenya	DENV2_Gabon2010	50000	1
Kenya	DENV2_Gabon2010	1000000	0
Kenya	DENV2_Gabon2010	1000000	1
Kenya	DENV2_Gabon2010	1000000	1
Kenya	DENV2_Gabon2010	1000000	1
Kenya	DENV2_Gabon2010	1000000	1
Kenya	DENV2_Gabon2010	1000000	1
Kenya	DENV2_Gabon2010	1000000	1
Kenya	DENV2_Gabon2010	1000000	1
Kenya	DENV2_Gabon2010	1000000	1
Kenya	DENV2_Gabon2010	1000000	1
Kenya	DENV2_Gabon2010	1000000	1
Uganda	DENV2_Gabon2010	6250	0
Uganda	DENV2_Gabon2010	6250	0
Uganda	DENV2_Gabon2010	6250	0
Uganda	DENV2_Gabon2010	6250	0
Uganda	DENV2_Gabon2010	6250	0
Uganda	DENV2_Gabon2010	6250	0
Uganda	DENV2_Gabon2010	6250	0
Uganda	DENV2_Gabon2010	6250	0
Uganda	DENV2_Gabon2010	6250	0
Uganda	DENV2_Gabon2010	6250	0
Uganda	DENV2_Gabon2010	6250	0
Uganda	DENV2_Gabon2010	6250	0
Uganda	DENV2_Gabon2010	6250	0
Uganda	DENV2_Gabon2010	6250	0
Uganda	DENV2_Gabon2010	6250	0
Uganda	DENV2_Gabon2010	6250	0
Uganda	DENV2_Gabon2010	6250	0
Uganda	DENV2_Gabon2010	6250	0
Uganda	DENV2_Gabon2010	6250	1
Uganda	DENV2_Gabon2010	6250	1
Uganda	DENV2_Gabon2010	50000	0
Uganda	DENV2_Gabon2010	50000	0
Uganda	DENV2_Gabon2010	50000	0
Uganda	DENV2_Gabon2010	50000	0
Uganda	DENV2_Gabon2010	50000	0
Uganda	DENV2_Gabon2010	50000	0
Uganda	DENV2_Gabon2010	50000	0
Uganda	DENV2_Gabon2010	50000	0
Uganda	DENV2_Gabon2010	50000	0
Uganda	DENV2_Gabon2010	50000	0
Uganda	DENV2_Gabon2010	50000	0
Uganda	DENV2_Gabon2010	50000	0
Uganda	DENV2_Gabon2010	50000	1
Uganda	DENV2_Gabon2010	50000	1
Uganda	DENV2_Gabon2010	50000	1
Uganda	DENV2_Gabon2010	50000	1
Uganda	DENV2_Gabon2010	50000	1
Uganda	DENV2_Gabon2010	50000	1
Uganda	DENV2_Gabon2010	50000	1
Uganda	DENV2_Gabon2010	50000	1
Uganda	DENV2_Gabon2010	1000000	0
Uganda	DENV2_Gabon2010	1000000	0
Uganda	DENV2_Gabon2010	1000000	0
Uganda	DENV2_Gabon2010	1000000	0
Uganda	DENV2_Gabon2010	1000000	0
Uganda	DENV2_Gabon2010	1000000	0
Uganda	DENV2_Gabon2010	1000000	1
Uganda	DENV2_Gabon2010	1000000	1
Uganda	DENV2_Gabon2010	1000000	1
Uganda	DENV2_Gabon2010	1000000	1
Uganda	DENV2_Gabon2010	1000000	1
Uganda	DENV2_Gabon2010	1000000	1
Uganda	DENV2_Gabon2010	1000000	1
Uganda	DENV2_Gabon2010	1000000	1
Uganda	DENV2_Gabon2010	1000000	1
Uganda	DENV2_Gabon2010	1000000	1
Uganda	DENV2_Gabon2010	1000000	1
Uganda	DENV2_Gabon2010	1000000	1
Ghana	DENV2_Gabon2010	6250	0
Ghana	DENV2_Gabon2010	6250	0
Ghana	DENV2_Gabon2010	6250	0
Ghana	DENV2_Gabon2010	6250	0
Ghana	DENV2_Gabon2010	6250	0
Ghana	DENV2_Gabon2010	6250	0
Ghana	DENV2_Gabon2010	6250	0
Ghana	DENV2_Gabon2010	6250	1
Ghana	DENV2_Gabon2010	6250	1
Ghana	DENV2_Gabon2010	6250	1
Ghana	DENV2_Gabon2010	6250	1
Ghana	DENV2_Gabon2010	6250	1
Ghana	DENV2_Gabon2010	6250	1
Ghana	DENV2_Gabon2010	6250	1
Ghana	DENV2_Gabon2010	6250	1
Ghana	DENV2_Gabon2010	6250	1
Ghana	DENV2_Gabon2010	6250	1
Ghana	DENV2_Gabon2010	6250	1
Ghana	DENV2_Gabon2010	6250	1
Ghana	DENV2_Gabon2010	6250	1
Ghana	DENV2_Gabon2010	6250	1
Ghana	DENV2_Gabon2010	6250	1
Ghana	DENV2_Gabon2010	6250	1
Ghana	DENV2_Gabon2010	6250	1
Ghana	DENV2_Gabon2010	50000	1
Ghana	DENV2_Gabon2010	50000	1
Ghana	DENV2_Gabon2010	50000	1
Ghana	DENV2_Gabon2010	50000	1
Ghana	DENV2_Gabon2010	50000	1
Ghana	DENV2_Gabon2010	50000	1
Ghana	DENV2_Gabon2010	50000	1
Ghana	DENV2_Gabon2010	50000	1
Ghana	DENV2_Gabon2010	50000	1
Ghana	DENV2_Gabon2010	50000	1
Ghana	DENV2_Gabon2010	50000	1
Ghana	DENV2_Gabon2010	50000	1
Ghana	DENV2_Gabon2010	50000	1
Ghana	DENV2_Gabon2010	50000	1
Ghana	DENV2_Gabon2010	50000	1
Ghana	DENV2_Gabon2010	50000	1
Ghana	DENV2_Gabon2010	50000	1
Ghana	DENV2_Gabon2010	50000	1
Ghana	DENV2_Gabon2010	50000	1
Ghana	DENV2_Gabon2010	50000	1
Ghana	DENV2_Gabon2010	50000	1
Ghana	DENV2_Gabon2010	50000	1
Ghana	DENV2_Gabon2010	50000	1
Ghana	DENV2_Gabon2010	1000000	1
Ghana	DENV2_Gabon2010	1000000	1
Ghana	DENV2_Gabon2010	1000000	1
Ghana	DENV2_Gabon2010	1000000	1
Ghana	DENV2_Gabon2010	1000000	1
Ghana	DENV2_Gabon2010	1000000	1
Ghana	DENV2_Gabon2010	1000000	1
Ghana	DENV2_Gabon2010	1000000	1
Ghana	DENV2_Gabon2010	1000000	1
Ghana	DENV2_Gabon2010	1000000	1
Ghana	DENV2_Gabon2010	1000000	1
Ghana	DENV2_Gabon2010	1000000	1
Ghana	DENV2_Gabon2010	1000000	1
Ghana	DENV2_Gabon2010	1000000	1
Ghana	DENV2_Gabon2010	1000000	1
Ghana	DENV2_Gabon2010	1000000	1
Ghana	DENV2_Gabon2010	1000000	1
Ghana	DENV2_Gabon2010	1000000	1
Ghana	DENV2_Gabon2010	1000000	1
Ghana	DENV2_Gabon2010	1000000	1
Ghana	DENV2_Gabon2010	1000000	1
Ghana	DENV2_Gabon2010	1000000	1
Ghana	DENV2_Gabon2010	1000000	1
Ghana	DENV2_Gabon2010	1000000	1
Burkina_Faso	DENV2_Gabon2010	6250	0
Burkina_Faso	DENV2_Gabon2010	6250	0
Burkina_Faso	DENV2_Gabon2010	6250	0
Burkina_Faso	DENV2_Gabon2010	6250	0
Burkina_Faso	DENV2_Gabon2010	6250	0
Burkina_Faso	DENV2_Gabon2010	6250	0
Burkina_Faso	DENV2_Gabon2010	6250	0
Burkina_Faso	DENV2_Gabon2010	6250	0
Burkina_Faso	DENV2_Gabon2010	6250	0
Burkina_Faso	DENV2_Gabon2010	6250	0
Burkina_Faso	DENV2_Gabon2010	6250	0
Burkina_Faso	DENV2_Gabon2010	6250	0
Burkina_Faso	DENV2_Gabon2010	6250	0
Burkina_Faso	DENV2_Gabon2010	6250	0
Burkina_Faso	DENV2_Gabon2010	6250	0
Burkina_Faso	DENV2_Gabon2010	6250	1
Burkina_Faso	DENV2_Gabon2010	6250	1
Burkina_Faso	DENV2_Gabon2010	6250	1
Burkina_Faso	DENV2_Gabon2010	6250	1
Burkina_Faso	DENV2_Gabon2010	6250	1
Burkina_Faso	DENV2_Gabon2010	6250	1
Burkina_Faso	DENV2_Gabon2010	6250	1
Burkina_Faso	DENV2_Gabon2010	6250	1
Burkina_Faso	DENV2_Gabon2010	6250	1
Burkina_Faso	DENV2_Gabon2010	50000	0
Burkina_Faso	DENV2_Gabon2010	50000	0
Burkina_Faso	DENV2_Gabon2010	50000	0
Burkina_Faso	DENV2_Gabon2010	50000	1
Burkina_Faso	DENV2_Gabon2010	50000	1
Burkina_Faso	DENV2_Gabon2010	50000	1
Burkina_Faso	DENV2_Gabon2010	50000	1
Burkina_Faso	DENV2_Gabon2010	50000	1
Burkina_Faso	DENV2_Gabon2010	50000	1
Burkina_Faso	DENV2_Gabon2010	50000	1
Burkina_Faso	DENV2_Gabon2010	50000	1
Burkina_Faso	DENV2_Gabon2010	50000	1
Burkina_Faso	DENV2_Gabon2010	50000	1
Burkina_Faso	DENV2_Gabon2010	50000	1
Burkina_Faso	DENV2_Gabon2010	50000	1
Burkina_Faso	DENV2_Gabon2010	50000	1
Burkina_Faso	DENV2_Gabon2010	50000	1
Burkina_Faso	DENV2_Gabon2010	50000	1
Burkina_Faso	DENV2_Gabon2010	50000	1
Burkina_Faso	DENV2_Gabon2010	50000	1
Burkina_Faso	DENV2_Gabon2010	50000	1
Burkina_Faso	DENV2_Gabon2010	50000	1
Burkina_Faso	DENV2_Gabon2010	50000	1
Burkina_Faso	DENV2_Gabon2010	50000	1
Burkina_Faso	DENV2_Gabon2010	1000000	1
Burkina_Faso	DENV2_Gabon2010	1000000	1
Burkina_Faso	DENV2_Gabon2010	1000000	1
Burkina_Faso	DENV2_Gabon2010	1000000	1
Burkina_Faso	DENV2_Gabon2010	1000000	1
Burkina_Faso	DENV2_Gabon2010	1000000	1
Burkina_Faso	DENV2_Gabon2010	1000000	1
Burkina_Faso	DENV2_Gabon2010	1000000	1
Burkina_Faso	DENV2_Gabon2010	1000000	1
Burkina_Faso	DENV2_Gabon2010	1000000	1
Burkina_Faso	DENV2_Gabon2010	1000000	1
Burkina_Faso	DENV2_Gabon2010	1000000	1
Burkina_Faso	DENV2_Gabon2010	1000000	1
Burkina_Faso	DENV2_Gabon2010	1000000	1
Burkina_Faso	DENV2_Gabon2010	1000000	1
Burkina_Faso	DENV2_Gabon2010	1000000	1
Burkina_Faso	DENV2_Gabon2010	1000000	1
Burkina_Faso	DENV2_Gabon2010	1000000	1
Burkina_Faso	DENV2_Gabon2010	1000000	1
Burkina_Faso	DENV2_Gabon2010	1000000	1
Cape_Verde	DENV2_Gabon2010	6250	0
Cape_Verde	DENV2_Gabon2010	6250	0
Cape_Verde	DENV2_Gabon2010	6250	0
Cape_Verde	DENV2_Gabon2010	6250	0
Cape_Verde	DENV2_Gabon2010	6250	0
Cape_Verde	DENV2_Gabon2010	6250	0
Cape_Verde	DENV2_Gabon2010	6250	0
Cape_Verde	DENV2_Gabon2010	6250	0
Cape_Verde	DENV2_Gabon2010	6250	0
Cape_Verde	DENV2_Gabon2010	6250	0
Cape_Verde	DENV2_Gabon2010	6250	0
Cape_Verde	DENV2_Gabon2010	6250	1
Cape_Verde	DENV2_Gabon2010	50000	0
Cape_Verde	DENV2_Gabon2010	50000	0
Cape_Verde	DENV2_Gabon2010	50000	0
Cape_Verde	DENV2_Gabon2010	50000	0
Cape_Verde	DENV2_Gabon2010	50000	0
Cape_Verde	DENV2_Gabon2010	50000	1
Cape_Verde	DENV2_Gabon2010	50000	1
Cape_Verde	DENV2_Gabon2010	50000	1
Cape_Verde	DENV2_Gabon2010	50000	1
Cape_Verde	DENV2_Gabon2010	50000	1
Cape_Verde	DENV2_Gabon2010	50000	1
Cape_Verde	DENV2_Gabon2010	50000	1
Cape_Verde	DENV2_Gabon2010	1000000	0
Cape_Verde	DENV2_Gabon2010	1000000	0
Cape_Verde	DENV2_Gabon2010	1000000	1
Cape_Verde	DENV2_Gabon2010	1000000	1
Cape_Verde	DENV2_Gabon2010	1000000	1
Guadeloupe	DENV2_Gabon2010	6250	0
Guadeloupe	DENV2_Gabon2010	6250	1
Guadeloupe	DENV2_Gabon2010	6250	1
Guadeloupe	DENV2_Gabon2010	6250	1
Guadeloupe	DENV2_Gabon2010	6250	1
Guadeloupe	DENV2_Gabon2010	6250	1
Guadeloupe	DENV2_Gabon2010	6250	1
Guadeloupe	DENV2_Gabon2010	6250	1
Guadeloupe	DENV2_Gabon2010	6250	1
Guadeloupe	DENV2_Gabon2010	6250	1
Guadeloupe	DENV2_Gabon2010	6250	1
Guadeloupe	DENV2_Gabon2010	6250	1
Guadeloupe	DENV2_Gabon2010	50000	0
Guadeloupe	DENV2_Gabon2010	50000	1
Guadeloupe	DENV2_Gabon2010	50000	1
Guadeloupe	DENV2_Gabon2010	50000	1
Guadeloupe	DENV2_Gabon2010	50000	1
Guadeloupe	DENV2_Gabon2010	50000	1
Guadeloupe	DENV2_Gabon2010	50000	1
Guadeloupe	DENV2_Gabon2010	50000	1
Guadeloupe	DENV2_Gabon2010	50000	1
Guadeloupe	DENV2_Gabon2010	50000	1
Guadeloupe	DENV2_Gabon2010	50000	1
Guadeloupe	DENV2_Gabon2010	50000	1
Guadeloupe	DENV2_Gabon2010	50000	1
Guadeloupe	DENV2_Gabon2010	50000	1
Guadeloupe	DENV2_Gabon2010	50000	1
Guadeloupe	DENV2_Gabon2010	50000	1
Guadeloupe	DENV2_Gabon2010	50000	1
Guadeloupe	DENV2_Gabon2010	1000000	1
Guadeloupe	DENV2_Gabon2010	1000000	1
Guadeloupe	DENV2_Gabon2010	1000000	1
Guadeloupe	DENV2_Gabon2010	1000000	1
Guadeloupe	DENV2_Gabon2010	1000000	1
Guadeloupe	DENV2_Gabon2010	1000000	1
Guadeloupe	DENV2_Gabon2010	1000000	1
Guadeloupe	DENV2_Gabon2010	1000000	1
Guadeloupe	DENV2_Gabon2010	1000000	1
Guadeloupe	DENV2_Gabon2010	1000000	1
Guadeloupe	DENV2_Gabon2010	1000000	1
Guadeloupe	DENV2_Gabon2010	1000000	1
Guadeloupe	DENV2_Gabon2010	1000000	1
Guadeloupe	DENV2_Gabon2010	1000000	1
Guadeloupe	DENV2_Gabon2010	1000000	1
Guadeloupe	DENV2_Gabon2010	1000000	1
Guadeloupe	DENV2_Gabon2010	1000000	1
Guadeloupe	DENV2_Gabon2010	1000000	1
Guadeloupe	DENV2_Gabon2010	1000000	1
Guadeloupe	DENV2_Gabon2010	1000000	1
Senegal	DENV2_Gabon2010	6250	0
Senegal	DENV2_Gabon2010	6250	0
Senegal	DENV2_Gabon2010	6250	0
Senegal	DENV2_Gabon2010	6250	0
Senegal	DENV2_Gabon2010	6250	0
Senegal	DENV2_Gabon2010	6250	0
Senegal	DENV2_Gabon2010	6250	0
Senegal	DENV2_Gabon2010	6250	0
Senegal	DENV2_Gabon2010	6250	1
Senegal	DENV2_Gabon2010	6250	1
Senegal	DENV2_Gabon2010	6250	1
Senegal	DENV2_Gabon2010	6250	1
Senegal	DENV2_Gabon2010	6250	1
Senegal	DENV2_Gabon2010	6250	1
Senegal	DENV2_Gabon2010	6250	1
Senegal	DENV2_Gabon2010	6250	1
Senegal	DENV2_Gabon2010	6250	1
Senegal	DENV2_Gabon2010	6250	1
Senegal	DENV2_Gabon2010	6250	1
Senegal	DENV2_Gabon2010	6250	1
Senegal	DENV2_Gabon2010	6250	1
Senegal	DENV2_Gabon2010	6250	1
Senegal	DENV2_Gabon2010	6250	1
Senegal	DENV2_Gabon2010	6250	1
Senegal	DENV2_Gabon2010	50000	0
Senegal	DENV2_Gabon2010	50000	0
Senegal	DENV2_Gabon2010	50000	0
Senegal	DENV2_Gabon2010	50000	0
Senegal	DENV2_Gabon2010	50000	0
Senegal	DENV2_Gabon2010	50000	1
Senegal	DENV2_Gabon2010	50000	1
Senegal	DENV2_Gabon2010	50000	1
Senegal	DENV2_Gabon2010	50000	1
Senegal	DENV2_Gabon2010	50000	1
Senegal	DENV2_Gabon2010	50000	1
Senegal	DENV2_Gabon2010	50000	1
Senegal	DENV2_Gabon2010	50000	1
Senegal	DENV2_Gabon2010	50000	1
Senegal	DENV2_Gabon2010	50000	1
Senegal	DENV2_Gabon2010	50000	1
Senegal	DENV2_Gabon2010	50000	1
Senegal	DENV2_Gabon2010	50000	1
Senegal	DENV2_Gabon2010	50000	1
Senegal	DENV2_Gabon2010	50000	1
Senegal	DENV2_Gabon2010	50000	1
Senegal	DENV2_Gabon2010	50000	1
Senegal	DENV2_Gabon2010	1000000	0
Senegal	DENV2_Gabon2010	1000000	0
Senegal	DENV2_Gabon2010	1000000	1
Senegal	DENV2_Gabon2010	1000000	1
Senegal	DENV2_Gabon2010	1000000	1
Senegal	DENV2_Gabon2010	1000000	1
Senegal	DENV2_Gabon2010	1000000	1
Senegal	DENV2_Gabon2010	1000000	1
Senegal	DENV2_Gabon2010	1000000	1
Senegal	DENV2_Gabon2010	1000000	1
Senegal	DENV2_Gabon2010	1000000	1
Senegal	DENV2_Gabon2010	1000000	1
Senegal	DENV2_Gabon2010	1000000	1
Senegal	DENV2_Gabon2010	1000000	1
Senegal	DENV2_Gabon2010	1000000	1
Senegal	DENV2_Gabon2010	1000000	1
Senegal	DENV2_Gabon2010	1000000	1
Senegal	DENV2_Gabon2010	1000000	1
Senegal	DENV2_Gabon2010	1000000	1
Senegal	DENV2_Gabon2010	1000000	1
Senegal	DENV2_Gabon2010	1000000	1
Senegal	DENV2_Gabon2010	1000000	1
Senegal	DENV2_Gabon2010	1000000	1
Senegal	DENV2_Gabon2010	1000000	1
Gabon	DENV3_Gabon2010	100000	0
Gabon	DENV3_Gabon2010	100000	0
Gabon	DENV3_Gabon2010	100000	0
Gabon	DENV3_Gabon2010	100000	0
Gabon	DENV3_Gabon2010	100000	0
Gabon	DENV3_Gabon2010	100000	0
Gabon	DENV3_Gabon2010	100000	0
Gabon	DENV3_Gabon2010	100000	0
Gabon	DENV3_Gabon2010	100000	0
Gabon	DENV3_Gabon2010	100000	0
Gabon	DENV3_Gabon2010	100000	0
Gabon	DENV3_Gabon2010	100000	0
Gabon	DENV3_Gabon2010	100000	0
Gabon	DENV3_Gabon2010	100000	0
Gabon	DENV3_Gabon2010	100000	0
Gabon	DENV3_Gabon2010	100000	0
Gabon	DENV3_Gabon2010	100000	0
Gabon	DENV3_Gabon2010	100000	1
Gabon	DENV3_Gabon2010	100000	1
Gabon	DENV3_Gabon2010	100000	1
Gabon	DENV3_Gabon2010	100000	1
Gabon	DENV3_Gabon2010	100000	1
Gabon	DENV3_Gabon2010	100000	0
Gabon	DENV3_Gabon2010	100000	0
Gabon	DENV3_Gabon2010	1750000	0
Gabon	DENV3_Gabon2010	1750000	0
Gabon	DENV3_Gabon2010	1750000	0
Gabon	DENV3_Gabon2010	1750000	0
Gabon	DENV3_Gabon2010	1750000	1
Gabon	DENV3_Gabon2010	1750000	1
Gabon	DENV3_Gabon2010	1750000	1
Gabon	DENV3_Gabon2010	1750000	1
Gabon	DENV3_Gabon2010	1750000	1
Gabon	DENV3_Gabon2010	1750000	1
Gabon	DENV3_Gabon2010	1750000	1
Gabon	DENV3_Gabon2010	1750000	1
Gabon	DENV3_Gabon2010	1750000	1
Gabon	DENV3_Gabon2010	1750000	1
Gabon	DENV3_Gabon2010	1750000	1
Gabon	DENV3_Gabon2010	1750000	1
Gabon	DENV3_Gabon2010	1750000	1
Gabon	DENV3_Gabon2010	1750000	1
Gabon	DENV3_Gabon2010	1750000	1
Gabon	DENV3_Gabon2010	1750000	1
Gabon	DENV3_Gabon2010	1750000	1
Gabon	DENV3_Gabon2010	1750000	1
Gabon	DENV3_Gabon2010	1750000	1
Gabon	DENV3_Gabon2010	1750000	1
Gabon	DENV3_Gabon2010	13800000	1
Gabon	DENV3_Gabon2010	13800000	1
Gabon	DENV3_Gabon2010	13800000	1
Gabon	DENV3_Gabon2010	13800000	1
Gabon	DENV3_Gabon2010	13800000	1
Gabon	DENV3_Gabon2010	13800000	1
Gabon	DENV3_Gabon2010	13800000	1
Gabon	DENV3_Gabon2010	13800000	1
Gabon	DENV3_Gabon2010	13800000	1
Gabon	DENV3_Gabon2010	13800000	1
Gabon	DENV3_Gabon2010	13800000	1
Gabon	DENV3_Gabon2010	13800000	1
Gabon	DENV3_Gabon2010	13800000	1
Gabon	DENV3_Gabon2010	13800000	1
Gabon	DENV3_Gabon2010	13800000	1
Gabon	DENV3_Gabon2010	13800000	1
Gabon	DENV3_Gabon2010	13800000	1
Gabon	DENV3_Gabon2010	13800000	1
Gabon	DENV3_Gabon2010	13800000	1
Gabon	DENV3_Gabon2010	13800000	1
Gabon	DENV3_Gabon2010	13800000	1
Gabon	DENV3_Gabon2010	13800000	1
Gabon	DENV3_Gabon2010	13800000	1
Gabon	DENV3_Gabon2010	13800000	1
Kenya	DENV3_Gabon2010	100000	1
Kenya	DENV3_Gabon2010	100000	1
Kenya	DENV3_Gabon2010	100000	1
Kenya	DENV3_Gabon2010	100000	1
Kenya	DENV3_Gabon2010	100000	1
Kenya	DENV3_Gabon2010	100000	1
Kenya	DENV3_Gabon2010	100000	1
Kenya	DENV3_Gabon2010	100000	1
Kenya	DENV3_Gabon2010	100000	1
Kenya	DENV3_Gabon2010	100000	1
Kenya	DENV3_Gabon2010	100000	1
Kenya	DENV3_Gabon2010	100000	1
Kenya	DENV3_Gabon2010	100000	0
Kenya	DENV3_Gabon2010	100000	0
Kenya	DENV3_Gabon2010	100000	0
Kenya	DENV3_Gabon2010	100000	0
Kenya	DENV3_Gabon2010	100000	0
Kenya	DENV3_Gabon2010	100000	0
Kenya	DENV3_Gabon2010	100000	0
Kenya	DENV3_Gabon2010	100000	0
Kenya	DENV3_Gabon2010	100000	0
Kenya	DENV3_Gabon2010	100000	0
Kenya	DENV3_Gabon2010	100000	0
Kenya	DENV3_Gabon2010	100000	0
Kenya	DENV3_Gabon2010	1750000	1
Kenya	DENV3_Gabon2010	1750000	1
Kenya	DENV3_Gabon2010	1750000	1
Kenya	DENV3_Gabon2010	1750000	1
Kenya	DENV3_Gabon2010	1750000	1
Kenya	DENV3_Gabon2010	1750000	1
Kenya	DENV3_Gabon2010	1750000	1
Kenya	DENV3_Gabon2010	1750000	1
Kenya	DENV3_Gabon2010	1750000	1
Kenya	DENV3_Gabon2010	1750000	1
Kenya	DENV3_Gabon2010	1750000	1
Kenya	DENV3_Gabon2010	1750000	1
Kenya	DENV3_Gabon2010	1750000	1
Kenya	DENV3_Gabon2010	1750000	1
Kenya	DENV3_Gabon2010	1750000	1
Kenya	DENV3_Gabon2010	1750000	1
Kenya	DENV3_Gabon2010	1750000	1
Kenya	DENV3_Gabon2010	1750000	1
Kenya	DENV3_Gabon2010	1750000	1
Kenya	DENV3_Gabon2010	1750000	1
Kenya	DENV3_Gabon2010	1750000	1
Kenya	DENV3_Gabon2010	1750000	1
Kenya	DENV3_Gabon2010	1750000	0
Kenya	DENV3_Gabon2010	1750000	0
Kenya	DENV3_Gabon2010	13800000	1
Kenya	DENV3_Gabon2010	13800000	1
Kenya	DENV3_Gabon2010	13800000	1
Kenya	DENV3_Gabon2010	13800000	1
Kenya	DENV3_Gabon2010	13800000	1
Kenya	DENV3_Gabon2010	13800000	1
Kenya	DENV3_Gabon2010	13800000	1
Kenya	DENV3_Gabon2010	13800000	1
Kenya	DENV3_Gabon2010	13800000	1
Kenya	DENV3_Gabon2010	13800000	1
Kenya	DENV3_Gabon2010	13800000	1
Kenya	DENV3_Gabon2010	13800000	1
Kenya	DENV3_Gabon2010	13800000	1
Kenya	DENV3_Gabon2010	13800000	1
Kenya	DENV3_Gabon2010	13800000	1
Kenya	DENV3_Gabon2010	13800000	1
Kenya	DENV3_Gabon2010	13800000	1
Kenya	DENV3_Gabon2010	13800000	1
Kenya	DENV3_Gabon2010	13800000	1
Kenya	DENV3_Gabon2010	13800000	1
Kenya	DENV3_Gabon2010	13800000	1
Kenya	DENV3_Gabon2010	13800000	1
Kenya	DENV3_Gabon2010	13800000	1
Kenya	DENV3_Gabon2010	13800000	1
Uganda	DENV3_Gabon2010	100000	0
Uganda	DENV3_Gabon2010	100000	0
Uganda	DENV3_Gabon2010	100000	0
Uganda	DENV3_Gabon2010	100000	0
Uganda	DENV3_Gabon2010	100000	0
Uganda	DENV3_Gabon2010	100000	0
Uganda	DENV3_Gabon2010	100000	0
Uganda	DENV3_Gabon2010	100000	0
Uganda	DENV3_Gabon2010	100000	0
Uganda	DENV3_Gabon2010	100000	0
Uganda	DENV3_Gabon2010	100000	0
Uganda	DENV3_Gabon2010	100000	0
Uganda	DENV3_Gabon2010	100000	0
Uganda	DENV3_Gabon2010	100000	0
Uganda	DENV3_Gabon2010	100000	0
Uganda	DENV3_Gabon2010	100000	0
[truncated: 904 more rows]

## Sheet: Dissemination-raw
Population	Virus	Dose	Titer
Gabon	DENV1_Somalia2012	10000	20
Gabon	DENV1_Somalia2012	100000	0
Gabon	DENV1_Somalia2012	100000	0
Gabon	DENV1_Somalia2012	1500000	0
Kenya	DENV1_Somalia2012	10000	0
Kenya	DENV1_Somalia2012	10000	0
Kenya	DENV1_Somalia2012	100000	0
Kenya	DENV1_Somalia2012	100000	0
Kenya	DENV1_Somalia2012	100000	0
Kenya	DENV1_Somalia2012	100000	0
Kenya	DENV1_Somalia2012	1500000	0
Kenya	DENV1_Somalia2012	1500000	0
Kenya	DENV1_Somalia2012	1500000	0
Kenya	DENV1_Somalia2012	1500000	150
Kenya	DENV1_Somalia2012	1500000	0
Kenya	DENV1_Somalia2012	1500000	0
Kenya	DENV1_Somalia2012	1500000	0
Kenya	DENV1_Somalia2012	1500000	0
Kenya	DENV1_Somalia2012	1500000	0
Kenya	DENV1_Somalia2012	1500000	0
Kenya	DENV1_Somalia2012	1500000	0
Uganda	DENV1_Somalia2012	100000	0
Uganda	DENV1_Somalia2012	1500000	0
Ghana	DENV1_Somalia2012	100000	0
Ghana	DENV1_Somalia2012	100000	0
Ghana	DENV1_Somalia2012	1500000	0
Ghana	DENV1_Somalia2012	1500000	0
Ghana	DENV1_Somalia2012	1500000	0
Ghana	DENV1_Somalia2012	1500000	0
Ghana	DENV1_Somalia2012	1500000	0
Ghana	DENV1_Somalia2012	1500000	0
Burkina_Faso	DENV1_Somalia2012	10000	0
Burkina_Faso	DENV1_Somalia2012	10000	0
Burkina_Faso	DENV1_Somalia2012	10000	0
Burkina_Faso	DENV1_Somalia2012	10000	0
Burkina_Faso	DENV1_Somalia2012	10000	0
Burkina_Faso	DENV1_Somalia2012	10000	0
Burkina_Faso	DENV1_Somalia2012	100000	0
Burkina_Faso	DENV1_Somalia2012	100000	0
Burkina_Faso	DENV1_Somalia2012	100000	0
Burkina_Faso	DENV1_Somalia2012	100000	0
Burkina_Faso	DENV1_Somalia2012	100000	0
Burkina_Faso	DENV1_Somalia2012	100000	0
Burkina_Faso	DENV1_Somalia2012	100000	0
Burkina_Faso	DENV1_Somalia2012	100000	0
Burkina_Faso	DENV1_Somalia2012	100000	0
Burkina_Faso	DENV1_Somalia2012	100000	0
Burkina_Faso	DENV1_Somalia2012	100000	0
Burkina_Faso	DENV1_Somalia2012	100000	650
Burkina_Faso	DENV1_Somalia2012	100000	0
Burkina_Faso	DENV1_Somalia2012	100000	0
Burkina_Faso	DENV1_Somalia2012	100000	0
Burkina_Faso	DENV1_Somalia2012	100000	0
Burkina_Faso	DENV1_Somalia2012	100000	0
Burkina_Faso	DENV1_Somalia2012	100000	0
Burkina_Faso	DENV1_Somalia2012	100000	25
Burkina_Faso	DENV1_Somalia2012	1500000	5
Burkina_Faso	DENV1_Somalia2012	1500000	10
Burkina_Faso	DENV1_Somalia2012	1500000	0
Burkina_Faso	DENV1_Somalia2012	1500000	0
Burkina_Faso	DENV1_Somalia2012	1500000	0
Burkina_Faso	DENV1_Somalia2012	1500000	0
Burkina_Faso	DENV1_Somalia2012	1500000	0
Burkina_Faso	DENV1_Somalia2012	1500000	0
Burkina_Faso	DENV1_Somalia2012	1500000	0
Burkina_Faso	DENV1_Somalia2012	1500000	0
Burkina_Faso	DENV1_Somalia2012	1500000	0
Burkina_Faso	DENV1_Somalia2012	1500000	0
Burkina_Faso	DENV1_Somalia2012	1500000	0
Burkina_Faso	DENV1_Somalia2012	1500000	0
Burkina_Faso	DENV1_Somalia2012	1500000	0
Burkina_Faso	DENV1_Somalia2012	1500000	0
Burkina_Faso	DENV1_Somalia2012	1500000	0
Burkina_Faso	DENV1_Somalia2012	1500000	0
Burkina_Faso	DENV1_Somalia2012	1500000	0
Burkina_Faso	DENV1_Somalia2012	1500000	85
Burkina_Faso	DENV1_Somalia2012	1500000	0
Burkina_Faso	DENV1_Somalia2012	1500000	0
Burkina_Faso	DENV1_Somalia2012	1500000	0
Burkina_Faso	DENV1_Somalia2012	1500000	0
Cape_Verde	DENV1_Somalia2012	100000	0
Cape_Verde	DENV1_Somalia2012	1500000	0
Cape_Verde	DENV1_Somalia2012	1500000	0
Guadeloupe	DENV1_Somalia2012	10000	0
Guadeloupe	DENV1_Somalia2012	10000	0
Guadeloupe	DENV1_Somalia2012	10000	0
Guadeloupe	DENV1_Somalia2012	100000	0
Guadeloupe	DENV1_Somalia2012	100000	0
Guadeloupe	DENV1_Somalia2012	100000	0
Guadeloupe	DENV1_Somalia2012	100000	0
Guadeloupe	DENV1_Somalia2012	1500000	0
Guadeloupe	DENV1_Somalia2012	1500000	0
Guadeloupe	DENV1_Somalia2012	1500000	100
Guadeloupe	DENV1_Somalia2012	1500000	0
Guadeloupe	DENV1_Somalia2012	1500000	0
Guadeloupe	DENV1_Somalia2012	1500000	0
Guadeloupe	DENV1_Somalia2012	1500000	10
Guadeloupe	DENV1_Somalia2012	1500000	0
Guadeloupe	DENV1_Somalia2012	1500000	200
Guadeloupe	DENV1_Somalia2012	1500000	0
Guadeloupe	DENV1_Somalia2012	1500000	0
Guadeloupe	DENV1_Somalia2012	1500000	0
Guadeloupe	DENV1_Somalia2012	1500000	0
Guadeloupe	DENV1_Somalia2012	1500000	0
Guadeloupe	DENV1_Somalia2012	1500000	0
Guadeloupe	DENV1_Somalia2012	1500000	0
Guadeloupe	DENV1_Somalia2012	1500000	0
Guadeloupe	DENV1_Somalia2012	1500000	0
Guadeloupe	DENV1_Somalia2012	1500000	0
Guadeloupe	DENV1_Somalia2012	1500000	0
Guadeloupe	DENV1_Somalia2012	1500000	0
Guadeloupe	DENV1_Somalia2012	1500000	0
Senegal	DENV1_Somalia2012	10000	0
Senegal	DENV1_Somalia2012	10000	0
Senegal	DENV1_Somalia2012	10000	0
Senegal	DENV1_Somalia2012	10000	0
Senegal	DENV1_Somalia2012	100000	0
Senegal	DENV1_Somalia2012	100000	0
Senegal	DENV1_Somalia2012	100000	0
Senegal	DENV1_Somalia2012	100000	50
Senegal	DENV1_Somalia2012	100000	0
Senegal	DENV1_Somalia2012	1500000	0
Senegal	DENV1_Somalia2012	1500000	0
Senegal	DENV1_Somalia2012	1500000	0
Senegal	DENV1_Somalia2012	1500000	0
Senegal	DENV1_Somalia2012	1500000	0
Senegal	DENV1_Somalia2012	1500000	0
Senegal	DENV1_Somalia2012	1500000	0
Senegal	DENV1_Somalia2012	1500000	0
Senegal	DENV1_Somalia2012	1500000	0
Senegal	DENV1_Somalia2012	1500000	0
Gabon	DENV1_Gabon2010	1880000	80
Gabon	DENV1_Gabon2010	10000000	0
Gabon	DENV1_Gabon2010	10000000	0
Kenya	DENV1_Gabon2010	1880000	0
Kenya	DENV1_Gabon2010	1880000	0
Kenya	DENV1_Gabon2010	1880000	0
Kenya	DENV1_Gabon2010	1880000	0
Kenya	DENV1_Gabon2010	1880000	0
Kenya	DENV1_Gabon2010	10000000	0
Kenya	DENV1_Gabon2010	10000000	0
Kenya	DENV1_Gabon2010	10000000	0
Kenya	DENV1_Gabon2010	10000000	150
Kenya	DENV1_Gabon2010	10000000	0
Kenya	DENV1_Gabon2010	10000000	0
Kenya	DENV1_Gabon2010	10000000	0
Kenya	DENV1_Gabon2010	10000000	150
Kenya	DENV1_Gabon2010	10000000	0
Kenya	DENV1_Gabon2010	10000000	0
Kenya	DENV1_Gabon2010	10000000	0
Kenya	DENV1_Gabon2010	10000000	0
Kenya	DENV1_Gabon2010	10000000	10
Kenya	DENV1_Gabon2010	10000000	725
Kenya	DENV1_Gabon2010	10000000	0
Kenya	DENV1_Gabon2010	10000000	0
Kenya	DENV1_Gabon2010	10000000	35
Kenya	DENV1_Gabon2010	10000000	0
Kenya	DENV1_Gabon2010	10000000	0
Kenya	DENV1_Gabon2010	10000000	0
Ghana	DENV1_Gabon2010	10000000	400
Ghana	DENV1_Gabon2010	10000000	500
Ghana	DENV1_Gabon2010	10000000	0
Ghana	DENV1_Gabon2010	10000000	50
Burkina_Faso	DENV1_Gabon2010	1880000	0
Burkina_Faso	DENV1_Gabon2010	1880000	0
Burkina_Faso	DENV1_Gabon2010	1880000	0
Burkina_Faso	DENV1_Gabon2010	1880000	0
Burkina_Faso	DENV1_Gabon2010	1880000	0
Burkina_Faso	DENV1_Gabon2010	1880000	0
Burkina_Faso	DENV1_Gabon2010	10000000	110
Burkina_Faso	DENV1_Gabon2010	10000000	0
Burkina_Faso	DENV1_Gabon2010	10000000	425
Burkina_Faso	DENV1_Gabon2010	10000000	0
Burkina_Faso	DENV1_Gabon2010	10000000	0
Burkina_Faso	DENV1_Gabon2010	10000000	0
Burkina_Faso	DENV1_Gabon2010	10000000	0
Guadeloupe	DENV1_Gabon2010	1880000	100
Guadeloupe	DENV1_Gabon2010	1880000	750
Guadeloupe	DENV1_Gabon2010	10000000	62.5
Guadeloupe	DENV1_Gabon2010	10000000	550
Guadeloupe	DENV1_Gabon2010	10000000	105
Guadeloupe	DENV1_Gabon2010	10000000	55
Guadeloupe	DENV1_Gabon2010	10000000	35
Guadeloupe	DENV1_Gabon2010	10000000	10
Guadeloupe	DENV1_Gabon2010	10000000	200
Guadeloupe	DENV1_Gabon2010	10000000	45
Guadeloupe	DENV1_Gabon2010	10000000	600
Guadeloupe	DENV1_Gabon2010	10000000	75
Guadeloupe	DENV1_Gabon2010	10000000	115
Senegal	DENV1_Gabon2010	1880000	0
Senegal	DENV1_Gabon2010	10000000	0
Gabon	DENV2_Gabon2007	17500	0
Gabon	DENV2_Gabon2007	17500	550
Gabon	DENV2_Gabon2007	17500	0
Gabon	DENV2_Gabon2007	17500	10
Gabon	DENV2_Gabon2007	17500	0
Gabon	DENV2_Gabon2007	17500	0
Gabon	DENV2_Gabon2007	17500	0
Gabon	DENV2_Gabon2007	17500	0
Gabon	DENV2_Gabon2007	17500	450
Gabon	DENV2_Gabon2007	17500	0
Gabon	DENV2_Gabon2007	17500	0
Gabon	DENV2_Gabon2007	17500	0
Gabon	DENV2_Gabon2007	188000	100
Gabon	DENV2_Gabon2007	188000	0
Gabon	DENV2_Gabon2007	188000	0
Gabon	DENV2_Gabon2007	188000	0
Gabon	DENV2_Gabon2007	188000	0
Gabon	DENV2_Gabon2007	188000	0
Gabon	DENV2_Gabon2007	188000	0
Gabon	DENV2_Gabon2007	188000	0
Gabon	DENV2_Gabon2007	188000	5
Gabon	DENV2_Gabon2007	188000	10
Gabon	DENV2_Gabon2007	2250000	0
Gabon	DENV2_Gabon2007	2250000	0
Gabon	DENV2_Gabon2007	2250000	1300
Gabon	DENV2_Gabon2007	2250000	20000
Gabon	DENV2_Gabon2007	2250000	550
Gabon	DENV2_Gabon2007	2250000	0
Gabon	DENV2_Gabon2007	2250000	625
Gabon	DENV2_Gabon2007	2250000	0
Gabon	DENV2_Gabon2007	2250000	0
Gabon	DENV2_Gabon2007	2250000	250
Gabon	DENV2_Gabon2007	2250000	0
Gabon	DENV2_Gabon2007	2250000	40
Gabon	DENV2_Gabon2007	2250000	0
Gabon	DENV2_Gabon2007	2250000	50
Gabon	DENV2_Gabon2007	2250000	150
Gabon	DENV2_Gabon2007	2250000	42.5
Gabon	DENV2_Gabon2007	2250000	0
Gabon	DENV2_Gabon2007	2250000	0
Kenya	DENV2_Gabon2007	17500	0
Kenya	DENV2_Gabon2007	17500	0
Kenya	DENV2_Gabon2007	17500	0
Kenya	DENV2_Gabon2007	17500	0
Kenya	DENV2_Gabon2007	17500	0
Kenya	DENV2_Gabon2007	188000	0
Kenya	DENV2_Gabon2007	188000	2050
Kenya	DENV2_Gabon2007	188000	0
Kenya	DENV2_Gabon2007	188000	10500
Kenya	DENV2_Gabon2007	188000	0
Kenya	DENV2_Gabon2007	188000	0
Kenya	DENV2_Gabon2007	188000	35
Kenya	DENV2_Gabon2007	188000	15
Kenya	DENV2_Gabon2007	188000	0
Kenya	DENV2_Gabon2007	188000	0
Kenya	DENV2_Gabon2007	188000	0
Kenya	DENV2_Gabon2007	188000	42.5
Kenya	DENV2_Gabon2007	188000	0
Kenya	DENV2_Gabon2007	188000	250
Kenya	DENV2_Gabon2007	188000	5
Kenya	DENV2_Gabon2007	188000	100
Kenya	DENV2_Gabon2007	188000	82.5
Kenya	DENV2_Gabon2007	188000	0
Kenya	DENV2_Gabon2007	188000	0
Kenya	DENV2_Gabon2007	188000	200
Kenya	DENV2_Gabon2007	2250000	50
Kenya	DENV2_Gabon2007	2250000	375
Kenya	DENV2_Gabon2007	2250000	0
Kenya	DENV2_Gabon2007	2250000	0
Kenya	DENV2_Gabon2007	2250000	0
Kenya	DENV2_Gabon2007	2250000	4000
Kenya	DENV2_Gabon2007	2250000	0
Kenya	DENV2_Gabon2007	2250000	0
Kenya	DENV2_Gabon2007	2250000	300
Kenya	DENV2_Gabon2007	2250000	0
Kenya	DENV2_Gabon2007	2250000	0
Kenya	DENV2_Gabon2007	2250000	200
Kenya	DENV2_Gabon2007	2250000	0
Kenya	DENV2_Gabon2007	2250000	0
Kenya	DENV2_Gabon2007	2250000	375
Uganda	DENV2_Gabon2007	17500	0
Uganda	DENV2_Gabon2007	17500	850
Uganda	DENV2_Gabon2007	17500	0
Uganda	DENV2_Gabon2007	17500	0
Uganda	DENV2_Gabon2007	17500	0
Uganda	DENV2_Gabon2007	17500	0
Uganda	DENV2_Gabon2007	17500	0
Uganda	DENV2_Gabon2007	188000	0
Uganda	DENV2_Gabon2007	188000	0
Uganda	DENV2_Gabon2007	188000	0
Uganda	DENV2_Gabon2007	188000	0
Uganda	DENV2_Gabon2007	188000	0
Uganda	DENV2_Gabon2007	188000	0
Uganda	DENV2_Gabon2007	188000	5
Uganda	DENV2_Gabon2007	188000	0
Uganda	DENV2_Gabon2007	188000	0
Uganda	DENV2_Gabon2007	2250000	0
Uganda	DENV2_Gabon2007	2250000	700
Uganda	DENV2_Gabon2007	2250000	0
Uganda	DENV2_Gabon2007	2250000	0
Uganda	DENV2_Gabon2007	2250000	500
Uganda	DENV2_Gabon2007	2250000	0
Uganda	DENV2_Gabon2007	2250000	95
Uganda	DENV2_Gabon2007	2250000	425
Uganda	DENV2_Gabon2007	2250000	0
Uganda	DENV2_Gabon2007	2250000	0
Uganda	DENV2_Gabon2007	2250000	400
Uganda	DENV2_Gabon2007	2250000	0
Uganda	DENV2_Gabon2007	2250000	0
Uganda	DENV2_Gabon2007	2250000	0
Uganda	DENV2_Gabon2007	2250000	725
Uganda	DENV2_Gabon2007	2250000	0
Uganda	DENV2_Gabon2007	2250000	5
Ghana	DENV2_Gabon2007	17500	10
Ghana	DENV2_Gabon2007	17500	250
Ghana	DENV2_Gabon2007	17500	0
Ghana	DENV2_Gabon2007	17500	0
Ghana	DENV2_Gabon2007	17500	0
Ghana	DENV2_Gabon2007	17500	0
Ghana	DENV2_Gabon2007	17500	0
Ghana	DENV2_Gabon2007	17500	0
Ghana	DENV2_Gabon2007	17500	0
Ghana	DENV2_Gabon2007	17500	0
Ghana	DENV2_Gabon2007	17500	170
Ghana	DENV2_Gabon2007	17500	0
Ghana	DENV2_Gabon2007	17500	0
Ghana	DENV2_Gabon2007	17500	5
Ghana	DENV2_Gabon2007	17500	0
Ghana	DENV2_Gabon2007	17500	0
Ghana	DENV2_Gabon2007	17500	5
Ghana	DENV2_Gabon2007	17500	0
Ghana	DENV2_Gabon2007	17500	0
Ghana	DENV2_Gabon2007	188000	0
Ghana	DENV2_Gabon2007	188000	0
Ghana	DENV2_Gabon2007	188000	0
Ghana	DENV2_Gabon2007	188000	0
Ghana	DENV2_Gabon2007	188000	0
Ghana	DENV2_Gabon2007	188000	0
Ghana	DENV2_Gabon2007	188000	350
Ghana	DENV2_Gabon2007	188000	200
Ghana	DENV2_Gabon2007	188000	0
Ghana	DENV2_Gabon2007	188000	0
Ghana	DENV2_Gabon2007	188000	20
Ghana	DENV2_Gabon2007	188000	450
Ghana	DENV2_Gabon2007	188000	400
Ghana	DENV2_Gabon2007	188000	10
Ghana	DENV2_Gabon2007	188000	0
Ghana	DENV2_Gabon2007	188000	107.5
Ghana	DENV2_Gabon2007	188000	5
Ghana	DENV2_Gabon2007	188000	0
Ghana	DENV2_Gabon2007	188000	325
Ghana	DENV2_Gabon2007	188000	0
Ghana	DENV2_Gabon2007	188000	6
Ghana	DENV2_Gabon2007	188000	0
Ghana	DENV2_Gabon2007	188000	0
Ghana	DENV2_Gabon2007	2250000	0
Ghana	DENV2_Gabon2007	2250000	100
Ghana	DENV2_Gabon2007	2250000	0
Ghana	DENV2_Gabon2007	2250000	0
Ghana	DENV2_Gabon2007	2250000	62.5
Ghana	DENV2_Gabon2007	2250000	0
Ghana	DENV2_Gabon2007	2250000	0
Ghana	DENV2_Gabon2007	2250000	107.5
Ghana	DENV2_Gabon2007	2250000	0
Ghana	DENV2_Gabon2007	2250000	0
Ghana	DENV2_Gabon2007	2250000	0
Ghana	DENV2_Gabon2007	2250000	110
Ghana	DENV2_Gabon2007	2250000	10
Ghana	DENV2_Gabon2007	2250000	5
Ghana	DENV2_Gabon2007	2250000	0
Ghana	DENV2_Gabon2007	2250000	0
Ghana	DENV2_Gabon2007	2250000	5500
Ghana	DENV2_Gabon2007	2250000	0
Ghana	DENV2_Gabon2007	2250000	355
Ghana	DENV2_Gabon2007	2250000	50
Ghana	DENV2_Gabon2007	2250000	0
Burkina_Faso	DENV2_Gabon2007	17500	13000
Burkina_Faso	DENV2_Gabon2007	17500	0
Burkina_Faso	DENV2_Gabon2007	17500	0
Burkina_Faso	DENV2_Gabon2007	17500	0
Burkina_Faso	DENV2_Gabon2007	17500	70
Burkina_Faso	DENV2_Gabon2007	17500	0
Burkina_Faso	DENV2_Gabon2007	17500	350
Burkina_Faso	DENV2_Gabon2007	17500	0
Burkina_Faso	DENV2_Gabon2007	17500	1500
Burkina_Faso	DENV2_Gabon2007	17500	0
Burkina_Faso	DENV2_Gabon2007	17500	30
Burkina_Faso	DENV2_Gabon2007	17500	0
Burkina_Faso	DENV2_Gabon2007	17500	0
Burkina_Faso	DENV2_Gabon2007	17500	0
Burkina_Faso	DENV2_Gabon2007	17500	11000
Burkina_Faso	DENV2_Gabon2007	17500	0
Burkina_Faso	DENV2_Gabon2007	17500	0
Burkina_Faso	DENV2_Gabon2007	17500	0
Burkina_Faso	DENV2_Gabon2007	188000	1550
Burkina_Faso	DENV2_Gabon2007	188000	10
Burkina_Faso	DENV2_Gabon2007	188000	0
Burkina_Faso	DENV2_Gabon2007	188000	62.5
Burkina_Faso	DENV2_Gabon2007	188000	70
Burkina_Faso	DENV2_Gabon2007	188000	0
Burkina_Faso	DENV2_Gabon2007	188000	0
Burkina_Faso	DENV2_Gabon2007	188000	87.5
Burkina_Faso	DENV2_Gabon2007	188000	95
Burkina_Faso	DENV2_Gabon2007	188000	112.5
Burkina_Faso	DENV2_Gabon2007	188000	400
Burkina_Faso	DENV2_Gabon2007	188000	0
Burkina_Faso	DENV2_Gabon2007	188000	150
Burkina_Faso	DENV2_Gabon2007	188000	650
Burkina_Faso	DENV2_Gabon2007	188000	400
Burkina_Faso	DENV2_Gabon2007	188000	775
Burkina_Faso	DENV2_Gabon2007	188000	0
Burkina_Faso	DENV2_Gabon2007	188000	10
Burkina_Faso	DENV2_Gabon2007	188000	375
Burkina_Faso	DENV2_Gabon2007	188000	0
Burkina_Faso	DENV2_Gabon2007	188000	750
Burkina_Faso	DENV2_Gabon2007	188000	200
Burkina_Faso	DENV2_Gabon2007	188000	115
Burkina_Faso	DENV2_Gabon2007	188000	350
Burkina_Faso	DENV2_Gabon2007	2250000	2500
Burkina_Faso	DENV2_Gabon2007	2250000	350
Burkina_Faso	DENV2_Gabon2007	2250000	150
Burkina_Faso	DENV2_Gabon2007	2250000	0
Burkina_Faso	DENV2_Gabon2007	2250000	250
Burkina_Faso	DENV2_Gabon2007	2250000	11500
Burkina_Faso	DENV2_Gabon2007	2250000	14000
Burkina_Faso	DENV2_Gabon2007	2250000	500
Burkina_Faso	DENV2_Gabon2007	2250000	1050
Burkina_Faso	DENV2_Gabon2007	2250000	650
Burkina_Faso	DENV2_Gabon2007	2250000	20000
Burkina_Faso	DENV2_Gabon2007	2250000	4500
Burkina_Faso	DENV2_Gabon2007	2250000	2000
Burkina_Faso	DENV2_Gabon2007	2250000	110
Burkina_Faso	DENV2_Gabon2007	2250000	1500
Burkina_Faso	DENV2_Gabon2007	2250000	1500
Burkina_Faso	DENV2_Gabon2007	2250000	4000
Burkina_Faso	DENV2_Gabon2007	2250000	300
Burkina_Faso	DENV2_Gabon2007	2250000	1500
Burkina_Faso	DENV2_Gabon2007	2250000	67.5
Burkina_Faso	DENV2_Gabon2007	2250000	42.5
Burkina_Faso	DENV2_Gabon2007	2250000	0
Burkina_Faso	DENV2_Gabon2007	2250000	105
Burkina_Faso	DENV2_Gabon2007	2250000	4000
Cape_Verde	DENV2_Gabon2007	17500	0
Cape_Verde	DENV2_Gabon2007	17500	0
Cape_Verde	DENV2_Gabon2007	17500	0
Cape_Verde	DENV2_Gabon2007	17500	0
Cape_Verde	DENV2_Gabon2007	188000	0
Cape_Verde	DENV2_Gabon2007	188000	0
Cape_Verde	DENV2_Gabon2007	188000	0
Cape_Verde	DENV2_Gabon2007	188000	0
Cape_Verde	DENV2_Gabon2007	188000	0
Cape_Verde	DENV2_Gabon2007	2250000	350
Cape_Verde	DENV2_Gabon2007	2250000	77.5
Cape_Verde	DENV2_Gabon2007	2250000	525
Cape_Verde	DENV2_Gabon2007	2250000	2150
Cape_Verde	DENV2_Gabon2007	2250000	0
Cape_Verde	DENV2_Gabon2007	2250000	975
Cape_Verde	DENV2_Gabon2007	2250000	0
Cape_Verde	DENV2_Gabon2007	2250000	15
Guadeloupe	DENV2_Gabon2007	17500	0
Guadeloupe	DENV2_Gabon2007	17500	27.5
Guadeloupe	DENV2_Gabon2007	17500	70
Guadeloupe	DENV2_Gabon2007	17500	0
Guadeloupe	DENV2_Gabon2007	17500	0
Guadeloupe	DENV2_Gabon2007	17500	300
Guadeloupe	DENV2_Gabon2007	17500	45
Guadeloupe	DENV2_Gabon2007	17500	400
Guadeloupe	DENV2_Gabon2007	17500	0
Guadeloupe	DENV2_Gabon2007	17500	10
Guadeloupe	DENV2_Gabon2007	17500	85
Guadeloupe	DENV2_Gabon2007	17500	0
Guadeloupe	DENV2_Gabon2007	188000	27.5
Guadeloupe	DENV2_Gabon2007	188000	80
Guadeloupe	DENV2_Gabon2007	188000	15
Guadeloupe	DENV2_Gabon2007	188000	600
Guadeloupe	DENV2_Gabon2007	188000	0
Guadeloupe	DENV2_Gabon2007	188000	0
Guadeloupe	DENV2_Gabon2007	188000	0
Guadeloupe	DENV2_Gabon2007	188000	2500
Guadeloupe	DENV2_Gabon2007	188000	250
Guadeloupe	DENV2_Gabon2007	188000	1375
Guadeloupe	DENV2_Gabon2007	188000	15
Guadeloupe	DENV2_Gabon2007	188000	11500
Guadeloupe	DENV2_Gabon2007	188000	350
Guadeloupe	DENV2_Gabon2007	188000	0
Guadeloupe	DENV2_Gabon2007	2250000	42.5
Guadeloupe	DENV2_Gabon2007	2250000	0
Guadeloupe	DENV2_Gabon2007	2250000	0
Guadeloupe	DENV2_Gabon2007	2250000	12500
Guadeloupe	DENV2_Gabon2007	2250000	67.5
Guadeloupe	DENV2_Gabon2007	2250000	25000
Guadeloupe	DENV2_Gabon2007	2250000	150
Guadeloupe	DENV2_Gabon2007	2250000	10
Guadeloupe	DENV2_Gabon2007	2250000	0
Guadeloupe	DENV2_Gabon2007	2250000	250
Guadeloupe	DENV2_Gabon2007	2250000	82.5
Guadeloupe	DENV2_Gabon2007	2250000	47.5
Guadeloupe	DENV2_Gabon2007	2250000	6000
Guadeloupe	DENV2_Gabon2007	2250000	0
Guadeloupe	DENV2_Gabon2007	2250000	16500
Senegal	DENV2_Gabon2007	17500	0
Senegal	DENV2_Gabon2007	17500	0
Senegal	DENV2_Gabon2007	17500	25
Senegal	DENV2_Gabon2007	17500	42.5
Senegal	DENV2_Gabon2007	17500	0
Senegal	DENV2_Gabon2007	17500	0
Senegal	DENV2_Gabon2007	17500	0
Senegal	DENV2_Gabon2007	17500	0
Senegal	DENV2_Gabon2007	17500	0
Senegal	DENV2_Gabon2007	17500	0
Senegal	DENV2_Gabon2007	17500	0
Senegal	DENV2_Gabon2007	17500	0
Senegal	DENV2_Gabon2007	188000	0
Senegal	DENV2_Gabon2007	188000	0
Senegal	DENV2_Gabon2007	188000	200
Senegal	DENV2_Gabon2007	188000	0
Senegal	DENV2_Gabon2007	188000	150
Senegal	DENV2_Gabon2007	188000	0
Senegal	DENV2_Gabon2007	188000	0
Senegal	DENV2_Gabon2007	188000	0
Senegal	DENV2_Gabon2007	188000	0
Senegal	DENV2_Gabon2007	188000	0
Senegal	DENV2_Gabon2007	188000	0
Senegal	DENV2_Gabon2007	188000	0
Senegal	DENV2_Gabon2007	188000	0
Senegal	DENV2_Gabon2007	188000	0
Senegal	DENV2_Gabon2007	188000	47.5
Senegal	DENV2_Gabon2007	188000	0
Senegal	DENV2_Gabon2007	188000	0
Senegal	DENV2_Gabon2007	188000	0
Senegal	DENV2_Gabon2007	188000	15
Senegal	DENV2_Gabon2007	188000	0
Senegal	DENV2_Gabon2007	188000	0
Senegal	DENV2_Gabon2007	2250000	65
Senegal	DENV2_Gabon2007	2250000	0
Senegal	DENV2_Gabon2007	2250000	1225
Senegal	DENV2_Gabon2007	2250000	0
Senegal	DENV2_Gabon2007	2250000	0
Senegal	DENV2_Gabon2007	2250000	425
Senegal	DENV2_Gabon2007	2250000	0
Senegal	DENV2_Gabon2007	2250000	10
Senegal	DENV2_Gabon2007	2250000	325
Senegal	DENV2_Gabon2007	2250000	62.5
Senegal	DENV2_Gabon2007	2250000	5
Senegal	DENV2_Gabon2007	2250000	80
Senegal	DENV2_Gabon2007	2250000	0
Senegal	DENV2_Gabon2007	2250000	30
Senegal	DENV2_Gabon2007	2250000	0
Senegal	DENV2_Gabon2007	2250000	0
Senegal	DENV2_Gabon2007	2250000	117.5
Senegal	DENV2_Gabon2007	2250000	0
Senegal	DENV2_Gabon2007	2250000	0
Senegal	DENV2_Gabon2007	2250000	0
Senegal	DENV2_Gabon2007	2250000	77.5
Senegal	DENV2_Gabon2007	2250000	0
Senegal	DENV2_Gabon2007	2250000	0
Gabon	DENV2_Gabon2010	6250	0
Gabon	DENV2_Gabon2010	6250	0
Gabon	DENV2_Gabon2010	50000	50
Gabon	DENV2_Gabon2010	1000000	200
Gabon	DENV2_Gabon2010	1000000	0
Gabon	DENV2_Gabon2010	1000000	95
Gabon	DENV2_Gabon2010	1000000	0
Gabon	DENV2_Gabon2010	1000000	50
Gabon	DENV2_Gabon2010	1000000	5
Gabon	DENV2_Gabon2010	1000000	0
Gabon	DENV2_Gabon2010	1000000	70
Kenya	DENV2_Gabon2010	6250	0
Kenya	DENV2_Gabon2010	6250	0
Kenya	DENV2_Gabon2010	6250	0
Kenya	DENV2_Gabon2010	6250	15
Kenya	DENV2_Gabon2010	50000	0
Kenya	DENV2_Gabon2010	50000	0
Kenya	DENV2_Gabon2010	50000	0
Kenya	DENV2_Gabon2010	50000	0
Kenya	DENV2_Gabon2010	50000	350
Kenya	DENV2_Gabon2010	50000	165
Kenya	DENV2_Gabon2010	50000	20
Kenya	DENV2_Gabon2010	50000	0
Kenya	DENV2_Gabon2010	50000	0
Kenya	DENV2_Gabon2010	1000000	82.5
Kenya	DENV2_Gabon2010	1000000	250
Kenya	DENV2_Gabon2010	1000000	2500
Kenya	DENV2_Gabon2010	1000000	400
Kenya	DENV2_Gabon2010	1000000	160
Kenya	DENV2_Gabon2010	1000000	0
Kenya	DENV2_Gabon2010	1000000	150
Kenya	DENV2_Gabon2010	1000000	190
Uganda	DENV2_Gabon2010	6250	0
Uganda	DENV2_Gabon2010	50000	0
Uganda	DENV2_Gabon2010	50000	1300
Uganda	DENV2_Gabon2010	50000	0
Uganda	DENV2_Gabon2010	50000	0
Uganda	DENV2_Gabon2010	50000	25
Uganda	DENV2_Gabon2010	50000	0
Uganda	DENV2_Gabon2010	50000	0
Uganda	DENV2_Gabon2010	1000000	750
Uganda	DENV2_Gabon2010	1000000	0
Uganda	DENV2_Gabon2010	1000000	0
Uganda	DENV2_Gabon2010	1000000	150
Uganda	DENV2_Gabon2010	1000000	0
Uganda	DENV2_Gabon2010	1000000	0
Uganda	DENV2_Gabon2010	1000000	0
Uganda	DENV2_Gabon2010	1000000	0
Uganda	DENV2_Gabon2010	1000000	0
Ghana	DENV2_Gabon2010	6250	0
Ghana	DENV2_Gabon2010	6250	0
Ghana	DENV2_Gabon2010	6250	0
Ghana	DENV2_Gabon2010	6250	0
Ghana	DENV2_Gabon2010	6250	0
Ghana	DENV2_Gabon2010	6250	0
Ghana	DENV2_Gabon2010	6250	0
Ghana	DENV2_Gabon2010	6250	150
Ghana	DENV2_Gabon2010	6250	0
Ghana	DENV2_Gabon2010	6250	0
Ghana	DENV2_Gabon2010	6250	0
Ghana	DENV2_Gabon2010	6250	0
Ghana	DENV2_Gabon2010	6250	0
Ghana	DENV2_Gabon2010	6250	0
Ghana	DENV2_Gabon2010	6250	0
Ghana	DENV2_Gabon2010	6250	0
Ghana	DENV2_Gabon2010	6250	0
Ghana	DENV2_Gabon2010	6250	0
Ghana	DENV2_Gabon2010	50000	100
Ghana	DENV2_Gabon2010	50000	0
Ghana	DENV2_Gabon2010	50000	0
Ghana	DENV2_Gabon2010	50000	150
Ghana	DENV2_Gabon2010	50000	0
Ghana	DENV2_Gabon2010	50000	0
Ghana	DENV2_Gabon2010	50000	0
Ghana	DENV2_Gabon2010	50000	0
Ghana	DENV2_Gabon2010	50000	0
Ghana	DENV2_Gabon2010	50000	0
Ghana	DENV2_Gabon2010	50000	0
Ghana	DENV2_Gabon2010	50000	0
Ghana	DENV2_Gabon2010	50000	150
Ghana	DENV2_Gabon2010	50000	0
Ghana	DENV2_Gabon2010	50000	20
Ghana	DENV2_Gabon2010	50000	0
Ghana	DENV2_Gabon2010	50000	0
Ghana	DENV2_Gabon2010	50000	0
Ghana	DENV2_Gabon2010	50000	0
Ghana	DENV2_Gabon2010	50000	0
Ghana	DENV2_Gabon2010	50000	0
Ghana	DENV2_Gabon2010	50000	0
Ghana	DENV2_Gabon2010	50000	0
Ghana	DENV2_Gabon2010	1000000	50
Ghana	DENV2_Gabon2010	1000000	0
Ghana	DENV2_Gabon2010	1000000	0
Ghana	DENV2_Gabon2010	1000000	0
Ghana	DENV2_Gabon2010	1000000	40
Ghana	DENV2_Gabon2010	1000000	0
Ghana	DENV2_Gabon2010	1000000	20
Ghana	DENV2_Gabon2010	1000000	0
Ghana	DENV2_Gabon2010	1000000	0
Ghana	DENV2_Gabon2010	1000000	25
Ghana	DENV2_Gabon2010	1000000	0
Ghana	DENV2_Gabon2010	1000000	0
Ghana	DENV2_Gabon2010	1000000	10
Ghana	DENV2_Gabon2010	1000000	0
Ghana	DENV2_Gabon2010	1000000	0
Ghana	DENV2_Gabon2010	1000000	0
Ghana	DENV2_Gabon2010	1000000	0
Ghana	DENV2_Gabon2010	1000000	0
Ghana	DENV2_Gabon2010	1000000	0
Ghana	DENV2_Gabon2010	1000000	0
Ghana	DENV2_Gabon2010	1000000	20
Ghana	DENV2_Gabon2010	1000000	20
Ghana	DENV2_Gabon2010	1000000	1650
Burkina_Faso	DENV2_Gabon2010	6250	0
Burkina_Faso	DENV2_Gabon2010	6250	5
Burkina_Faso	DENV2_Gabon2010	6250	50
Burkina_Faso	DENV2_Gabon2010	6250	0
Burkina_Faso	DENV2_Gabon2010	6250	0
Burkina_Faso	DENV2_Gabon2010	6250	35
Burkina_Faso	DENV2_Gabon2010	50000	5
Burkina_Faso	DENV2_Gabon2010	50000	35
Burkina_Faso	DENV2_Gabon2010	50000	250
Burkina_Faso	DENV2_Gabon2010	50000	50
Burkina_Faso	DENV2_Gabon2010	50000	400
Burkina_Faso	DENV2_Gabon2010	50000	0
Burkina_Faso	DENV2_Gabon2010	50000	200
Burkina_Faso	DENV2_Gabon2010	50000	1100
Burkina_Faso	DENV2_Gabon2010	50000	0
Burkina_Faso	DENV2_Gabon2010	50000	0
Burkina_Faso	DENV2_Gabon2010	50000	160
Burkina_Faso	DENV2_Gabon2010	50000	0
Burkina_Faso	DENV2_Gabon2010	50000	0
Burkina_Faso	DENV2_Gabon2010	50000	85
Burkina_Faso	DENV2_Gabon2010	1000000	140
Burkina_Faso	DENV2_Gabon2010	1000000	65
Burkina_Faso	DENV2_Gabon2010	1000000	300
Burkina_Faso	DENV2_Gabon2010	1000000	55
Burkina_Faso	DENV2_Gabon2010	1000000	5
Burkina_Faso	DENV2_Gabon2010	1000000	850
Burkina_Faso	DENV2_Gabon2010	1000000	550
Burkina_Faso	DENV2_Gabon2010	1000000	250
Burkina_Faso	DENV2_Gabon2010	1000000	70
Burkina_Faso	DENV2_Gabon2010	1000000	20
Burkina_Faso	DENV2_Gabon2010	1000000	300
Cape_Verde	DENV2_Gabon2010	6250	0
Cape_Verde	DENV2_Gabon2010	50000	0
Cape_Verde	DENV2_Gabon2010	50000	50
Cape_Verde	DENV2_Gabon2010	50000	0
Cape_Verde	DENV2_Gabon2010	50000	0
Cape_Verde	DENV2_Gabon2010	50000	0
Cape_Verde	DENV2_Gabon2010	50000	0
Cape_Verde	DENV2_Gabon2010	50000	0
Cape_Verde	DENV2_Gabon2010	1000000	0
Guadeloupe	DENV2_Gabon2010	6250	0
Guadeloupe	DENV2_Gabon2010	6250	0
Guadeloupe	DENV2_Gabon2010	6250	0
Guadeloupe	DENV2_Gabon2010	6250	0
Guadeloupe	DENV2_Gabon2010	6250	0
Guadeloupe	DENV2_Gabon2010	6250	0
Guadeloupe	DENV2_Gabon2010	6250	0
Guadeloupe	DENV2_Gabon2010	6250	0
Guadeloupe	DENV2_Gabon2010	50000	0
Guadeloupe	DENV2_Gabon2010	50000	0
Guadeloupe	DENV2_Gabon2010	50000	0
Guadeloupe	DENV2_Gabon2010	50000	0
Guadeloupe	DENV2_Gabon2010	50000	0
Guadeloupe	DENV2_Gabon2010	50000	500
Guadeloupe	DENV2_Gabon2010	50000	0
Guadeloupe	DENV2_Gabon2010	50000	0
Guadeloupe	DENV2_Gabon2010	50000	0
Guadeloupe	DENV2_Gabon2010	50000	0
Guadeloupe	DENV2_Gabon2010	50000	0
Guadeloupe	DENV2_Gabon2010	50000	350
Guadeloupe	DENV2_Gabon2010	50000	0
Guadeloupe	DENV2_Gabon2010	50000	0
Guadeloupe	DENV2_Gabon2010	1000000	0
Guadeloupe	DENV2_Gabon2010	1000000	1000
Guadeloupe	DENV2_Gabon2010	1000000	0
Guadeloupe	DENV2_Gabon2010	1000000	725
Guadeloupe	DENV2_Gabon2010	1000000	1500
Guadeloupe	DENV2_Gabon2010	1000000	950
Guadeloupe	DENV2_Gabon2010	1000000	0
Guadeloupe	DENV2_Gabon2010	1000000	250
Guadeloupe	DENV2_Gabon2010	1000000	1500
Guadeloupe	DENV2_Gabon2010	1000000	0
Guadeloupe	DENV2_Gabon2010	1000000	0
Guadeloupe	DENV2_Gabon2010	1000000	2000
Guadeloupe	DENV2_Gabon2010	1000000	3500
Senegal	DENV2_Gabon2010	6250	10
Senegal	DENV2_Gabon2010	6250	10
Senegal	DENV2_Gabon2010	6250	100
Senegal	DENV2_Gabon2010	6250	0
Senegal	DENV2_Gabon2010	6250	0
Senegal	DENV2_Gabon2010	6250	50
Senegal	DENV2_Gabon2010	6250	0
Senegal	DENV2_Gabon2010	6250	0
Senegal	DENV2_Gabon2010	6250	50
Senegal	DENV2_Gabon2010	50000	0
Senegal	DENV2_Gabon2010	50000	0
Senegal	DENV2_Gabon2010	50000	0
Senegal	DENV2_Gabon2010	50000	20
Senegal	DENV2_Gabon2010	50000	0
Senegal	DENV2_Gabon2010	50000	100
Senegal	DENV2_Gabon2010	50000	55
Senegal	DENV2_Gabon2010	50000	10
Senegal	DENV2_Gabon2010	50000	0
Senegal	DENV2_Gabon2010	50000	0
Senegal	DENV2_Gabon2010	50000	0
Senegal	DENV2_Gabon2010	50000	0
Senegal	DENV2_Gabon2010	1000000	125
Senegal	DENV2_Gabon2010	1000000	50
Senegal	DENV2_Gabon2010	1000000	90
Senegal	DENV2_Gabon2010	1000000	2000
Senegal	DENV2_Gabon2010	1000000	0
Senegal	DENV2_Gabon2010	1000000	35
Senegal	DENV2_Gabon2010	1000000	250
Senegal	DENV2_Gabon2010	1000000	5
Senegal	DENV2_Gabon2010	1000000	450
Senegal	DENV2_Gabon2010	1000000	200
Senegal	DENV2_Gabon2010	1000000	250
Senegal	DENV2_Gabon2010	1000000	0
Senegal	DENV2_Gabon2010	1000000	80
Senegal	DENV2_Gabon2010	1000000	0
Senegal	DENV2_Gabon2010	1000000	100
Senegal	DENV2_Gabon2010	1000000	165
Senegal	DENV2_Gabon2010	1000000	245
Senegal	DENV2_Gabon2010	1000000	90
Senegal	DENV2_Gabon2010	1000000	165
Senegal	DENV2_Gabon2010	1000000	90
Senegal	DENV2_Gabon2010	1000000	195
Senegal	DENV2_Gabon2010	1000000	30
Gabon	DENV3_Gabon2010	100000	0
Gabon	DENV3_Gabon2010	100000	0
Gabon	DENV3_Gabon2010	100000	0
Gabon	DENV3_Gabon2010	100000	0
Gabon	DENV3_Gabon2010	100000	0
Gabon	DENV3_Gabon2010	100000	0
Gabon	DENV3_Gabon2010	100000	0
Gabon	DENV3_Gabon2010	1750000	0
Gabon	DENV3_Gabon2010	1750000	10
Gabon	DENV3_Gabon2010	1750000	0
Gabon	DENV3_Gabon2010	1750000	25
Gabon	DENV3_Gabon2010	1750000	30
Gabon	DENV3_Gabon2010	1750000	0
Gabon	DENV3_Gabon2010	1750000	5
Gabon	DENV3_Gabon2010	1750000	0
Gabon	DENV3_Gabon2010	1750000	10
Gabon	DENV3_Gabon2010	1750000	40
Gabon	DENV3_Gabon2010	1750000	0
Gabon	DENV3_Gabon2010	1750000	0
Gabon	DENV3_Gabon2010	1750000	0
Gabon	DENV3_Gabon2010	1750000	100
Gabon	DENV3_Gabon2010	1750000	0
Gabon	DENV3_Gabon2010	1750000	65
Gabon	DENV3_Gabon2010	1750000	0
Gabon	DENV3_Gabon2010	1750000	137.5
Gabon	DENV3_Gabon2010	1750000	0
Gabon	DENV3_Gabon2010	1750000	0
Gabon	DENV3_Gabon2010	13800000	10
Gabon	DENV3_Gabon2010	13800000	0
Gabon	DENV3_Gabon2010	13800000	0
Gabon	DENV3_Gabon2010	13800000	0
Gabon	DENV3_Gabon2010	13800000	10
Gabon	DENV3_Gabon2010	13800000	0
Gabon	DENV3_Gabon2010	13800000	0
Gabon	DENV3_Gabon2010	13800000	0
Gabon	DENV3_Gabon2010	13800000	0
Gabon	DENV3_Gabon2010	13800000	0
Gabon	DENV3_Gabon2010	13800000	0
Gabon	DENV3_Gabon2010	13800000	0
Gabon	DENV3_Gabon2010	13800000	0
Gabon	DENV3_Gabon2010	13800000	5
Gabon	DENV3_Gabon2010	13800000	0
Gabon	DENV3_Gabon2010	13800000	15
Gabon	DENV3_Gabon2010	13800000	0
Gabon	DENV3_Gabon2010	13800000	0
Gabon	DENV3_Gabon2010	13800000	5
Gabon	DENV3_Gabon2010	13800000	0
Gabon	DENV3_Gabon2010	13800000	0
Gabon	DENV3_Gabon2010	13800000	0
Gabon	DENV3_Gabon2010	13800000	0
Gabon	DENV3_Gabon2010	13800000	0
Kenya	DENV3_Gabon2010	100000	0
Kenya	DENV3_Gabon2010	100000	150
Kenya	DENV3_Gabon2010	100000	0
Kenya	DENV3_Gabon2010	100000	0
Kenya	DENV3_Gabon2010	100000	155
Kenya	DENV3_Gabon2010	100000	0
Kenya	DENV3_Gabon2010	100000	0
Kenya	DENV3_Gabon2010	100000	10
Kenya	DENV3_Gabon2010	100000	0
Kenya	DENV3_Gabon2010	100000	0
Kenya	DENV3_Gabon2010	100000	125
Kenya	DENV3_Gabon2010	100000	35
Kenya	DENV3_Gabon2010	1750000	0
Kenya	DENV3_Gabon2010	1750000	85
Kenya	DENV3_Gabon2010	1750000	87.5
Kenya	DENV3_Gabon2010	1750000	0
Kenya	DENV3_Gabon2010	1750000	0
Kenya	DENV3_Gabon2010	1750000	0
Kenya	DENV3_Gabon2010	1750000	0
Kenya	DENV3_Gabon2010	1750000	0
Kenya	DENV3_Gabon2010	1750000	40
Kenya	DENV3_Gabon2010	1750000	0
Kenya	DENV3_Gabon2010	1750000	0
Kenya	DENV3_Gabon2010	1750000	0
Kenya	DENV3_Gabon2010	1750000	0
Kenya	DENV3_Gabon2010	1750000	200
Kenya	DENV3_Gabon2010	1750000	30
Kenya	DENV3_Gabon2010	1750000	32.5
Kenya	DENV3_Gabon2010	1750000	0
Kenya	DENV3_Gabon2010	1750000	400
Kenya	DENV3_Gabon2010	1750000	0
Kenya	DENV3_Gabon2010	1750000	0
Kenya	DENV3_Gabon2010	1750000	250
Kenya	DENV3_Gabon2010	1750000	0
Kenya	DENV3_Gabon2010	13800000	0
Kenya	DENV3_Gabon2010	13800000	250
Kenya	DENV3_Gabon2010	13800000	0
Kenya	DENV3_Gabon2010	13800000	0
Kenya	DENV3_Gabon2010	13800000	0
Kenya	DENV3_Gabon2010	13800000	77.5
Kenya	DENV3_Gabon2010	13800000	0
Kenya	DENV3_Gabon2010	13800000	0
Kenya	DENV3_Gabon2010	13800000	82.5
Kenya	DENV3_Gabon2010	13800000	0
Kenya	DENV3_Gabon2010	13800000	5
Kenya	DENV3_Gabon2010	13800000	0
Kenya	DENV3_Gabon2010	13800000	0
Kenya	DENV3_Gabon2010	13800000	0
Kenya	DENV3_Gabon2010	13800000	95
Kenya	DENV3_Gabon2010	13800000	0
Kenya	DENV3_Gabon2010	13800000	0
Kenya	DENV3_Gabon2010	13800000	250
Kenya	DENV3_Gabon2010	13800000	0
Kenya	DENV3_Gabon2010	13800000	0
Kenya	DENV3_Gabon2010	13800000	0
Kenya	DENV3_Gabon2010	13800000	0
Kenya	DENV3_Gabon2010	13800000	50
Kenya	DENV3_Gabon2010	13800000	0
Uganda	DENV3_Gabon2010	100000	0
Uganda	DENV3_Gabon2010	100000	0
Uganda	DENV3_Gabon2010	100000	25
Uganda	DENV3_Gabon2010	100000	0
Uganda	DENV3_Gabon2010	1750000	25
Uganda	DENV3_Gabon2010	1750000	0
Uganda	DENV3_Gabon2010	1750000	1100
Uganda	DENV3_Gabon2010	1750000	5
Uganda	DENV3_Gabon2010	1750000	0
Uganda	DENV3_Gabon2010	1750000	0
Uganda	DENV3_Gabon2010	1750000	0
Uganda	DENV3_Gabon2010	1750000	0
Uganda	DENV3_Gabon2010	1750000	0
Uganda	DENV3_Gabon2010	1750000	0
Uganda	DENV3_Gabon2010	1750000	0
Uganda	DENV3_Gabon2010	1750000	5
Uganda	DENV3_Gabon2010	13800000	107.5
Uganda	DENV3_Gabon2010	13800000	0
Uganda	DENV3_Gabon2010	13800000	0
Uganda	DENV3_Gabon2010	13800000	0
Uganda	DENV3_Gabon2010	13800000	0
Uganda	DENV3_Gabon2010	13800000	15
Uganda	DENV3_Gabon2010	13800000	0
Uganda	DENV3_Gabon2010	13800000	0
Uganda	DENV3_Gabon2010	13800000	550
Uganda	DENV3_Gabon2010	13800000	450
Uganda	DENV3_Gabon2010	13800000	1525
Uganda	DENV3_Gabon2010	13800000	0
Uganda	DENV3_Gabon2010	13800000	0
Uganda	DENV3_Gabon2010	13800000	0
Uganda	DENV3_Gabon2010	13800000	0
Uganda	DENV3_Gabon2010	13800000	0
Uganda	DENV3_Gabon2010	13800000	15
Uganda	DENV3_Gabon2010	13800000	0
Uganda	DENV3_Gabon2010	13800000	5
Uganda	DENV3_Gabon2010	13800000	0
Ghana	DENV3_Gabon2010	100000	0
Ghana	DENV3_Gabon2010	100000	0
Ghana	DENV3_Gabon2010	100000	37.5
Ghana	DENV3_Gabon2010	100000	0
Ghana	DENV3_Gabon2010	100000	0
Ghana	DENV3_Gabon2010	100000	40
Ghana	DENV3_Gabon2010	100000	0
Ghana	DENV3_Gabon2010	100000	0
Ghana	DENV3_Gabon2010	100000	0
Ghana	DENV3_Gabon2010	100000	0
Ghana	DENV3_Gabon2010	100000	0
Ghana	DENV3_Gabon2010	100000	0
Ghana	DENV3_Gabon2010	100000	15
Ghana	DENV3_Gabon2010	100000	0
Ghana	DENV3_Gabon2010	100000	0
Ghana	DENV3_Gabon2010	100000	0
Ghana	DENV3_Gabon2010	100000	0
Ghana	DENV3_Gabon2010	1750000	0
Ghana	DENV3_Gabon2010	1750000	0
Ghana	DENV3_Gabon2010	1750000	0
Ghana	DENV3_Gabon2010	1750000	0
Ghana	DENV3_Gabon2010	1750000	0
Ghana	DENV3_Gabon2010	1750000	0
Ghana	DENV3_Gabon2010	1750000	0
Ghana	DENV3_Gabon2010	1750000	0
Ghana	DENV3_Gabon2010	1750000	0
Ghana	DENV3_Gabon2010	1750000	0
Ghana	DENV3_Gabon2010	1750000	10
Ghana	DENV3_Gabon2010	1750000	0
Ghana	DENV3_Gabon2010	1750000	250
Ghana	DENV3_Gabon2010	1750000	25
Ghana	DENV3_Gabon2010	1750000	5
Ghana	DENV3_Gabon2010	1750000	0
Ghana	DENV3_Gabon2010	1750000	0
Ghana	DENV3_Gabon2010	1750000	10
Ghana	DENV3_Gabon2010	1750000	30
Ghana	DENV3_Gabon2010	1750000	0
Ghana	DENV3_Gabon2010	1750000	0
Ghana	DENV3_Gabon2010	1750000	0
Ghana	DENV3_Gabon2010	1750000	0
Ghana	DENV3_Gabon2010	13800000	5
Ghana	DENV3_Gabon2010	13800000	0
Ghana	DENV3_Gabon2010	13800000	5
Ghana	DENV3_Gabon2010	13800000	5
Ghana	DENV3_Gabon2010	13800000	35
Ghana	DENV3_Gabon2010	13800000	0
Ghana	DENV3_Gabon2010	13800000	5
Ghana	DENV3_Gabon2010	13800000	300
Ghana	DENV3_Gabon2010	13800000	120
Ghana	DENV3_Gabon2010	13800000	75
Ghana	DENV3_Gabon2010	13800000	25
Ghana	DENV3_Gabon2010	13800000	77.5
Ghana	DENV3_Gabon2010	13800000	10
Ghana	DENV3_Gabon2010	13800000	35
Ghana	DENV3_Gabon2010	13800000	55
Ghana	DENV3_Gabon2010	13800000	20
Ghana	DENV3_Gabon2010	13800000	0
Ghana	DENV3_Gabon2010	13800000	0
Ghana	DENV3_Gabon2010	13800000	47.5
Ghana	DENV3_Gabon2010	13800000	145
Ghana	DENV3_Gabon2010	13800000	65
Ghana	DENV3_Gabon2010	13800000	0
Ghana	DENV3_Gabon2010	13800000	0
Ghana	DENV3_Gabon2010	13800000	5
Burkina_Faso	DENV3_Gabon2010	100000	25
Burkina_Faso	DENV3_Gabon2010	100000	500
Burkina_Faso	DENV3_Gabon2010	100000	525
Burkina_Faso	DENV3_Gabon2010	100000	100
Burkina_Faso	DENV3_Gabon2010	100000	0
Burkina_Faso	DENV3_Gabon2010	100000	0
Burkina_Faso	DENV3_Gabon2010	100000	0
Burkina_Faso	DENV3_Gabon2010	100000	950
Burkina_Faso	DENV3_Gabon2010	100000	0
Burkina_Faso	DENV3_Gabon2010	100000	1100
Burkina_Faso	DENV3_Gabon2010	100000	0
Burkina_Faso	DENV3_Gabon2010	100000	0
Burkina_Faso	DENV3_Gabon2010	100000	0
Burkina_Faso	DENV3_Gabon2010	100000	150
Burkina_Faso	DENV3_Gabon2010	100000	0
Burkina_Faso	DENV3_Gabon2010	100000	20
Burkina_Faso	DENV3_Gabon2010	100000	900
Burkina_Faso	DENV3_Gabon2010	100000	0
Burkina_Faso	DENV3_Gabon2010	100000	0
Burkina_Faso	DENV3_Gabon2010	100000	0
Burkina_Faso	DENV3_Gabon2010	1750000	0
Burkina_Faso	DENV3_Gabon2010	1750000	150
Burkina_Faso	DENV3_Gabon2010	1750000	0
Burkina_Faso	DENV3_Gabon2010	1750000	0
Burkina_Faso	DENV3_Gabon2010	1750000	0
Burkina_Faso	DENV3_Gabon2010	1750000	0
Burkina_Faso	DENV3_Gabon2010	1750000	0
Burkina_Faso	DENV3_Gabon2010	1750000	0
Burkina_Faso	DENV3_Gabon2010	1750000	0
Burkina_Faso	DENV3_Gabon2010	1750000	0
Burkina_Faso	DENV3_Gabon2010	1750000	55
Burkina_Faso	DENV3_Gabon2010	1750000	0
Burkina_Faso	DENV3_Gabon2010	1750000	10
Burkina_Faso	DENV3_Gabon2010	1750000	0
Burkina_Faso	DENV3_Gabon2010	1750000	0
Burkina_Faso	DENV3_Gabon2010	1750000	0
Burkina_Faso	DENV3_Gabon2010	1750000	75
Burkina_Faso	DENV3_Gabon2010	1750000	80
Burkina_Faso	DENV3_Gabon2010	1750000	60
Burkina_Faso	DENV3_Gabon2010	1750000	5
Burkina_Faso	DENV3_Gabon2010	1750000	500
Burkina_Faso	DENV3_Gabon2010	1750000	425
Burkina_Faso	DENV3_Gabon2010	1750000	950
Burkina_Faso	DENV3_Gabon2010	13800000	87.5
Burkina_Faso	DENV3_Gabon2010	13800000	450
Burkina_Faso	DENV3_Gabon2010	13800000	0
Burkina_Faso	DENV3_Gabon2010	13800000	2000
Burkina_Faso	DENV3_Gabon2010	13800000	32.5
Burkina_Faso	DENV3_Gabon2010	13800000	500
Burkina_Faso	DENV3_Gabon2010	13800000	50
Burkina_Faso	DENV3_Gabon2010	13800000	107.5
Burkina_Faso	DENV3_Gabon2010	13800000	575
Burkina_Faso	DENV3_Gabon2010	13800000	2000
Burkina_Faso	DENV3_Gabon2010	13800000	0
Burkina_Faso	DENV3_Gabon2010	13800000	100
Burkina_Faso	DENV3_Gabon2010	13800000	100
Burkina_Faso	DENV3_Gabon2010	13800000	0
Burkina_Faso	DENV3_Gabon2010	13800000	200
Burkina_Faso	DENV3_Gabon2010	13800000	1100
Burkina_Faso	DENV3_Gabon2010	13800000	0
Burkina_Faso	DENV3_Gabon2010	13800000	0
Burkina_Faso	DENV3_Gabon2010	13800000	0
Burkina_Faso	DENV3_Gabon2010	13800000	80
Burkina_Faso	DENV3_Gabon2010	13800000	150
Burkina_Faso	DENV3_Gabon2010	13800000	15
Burkina_Faso	DENV3_Gabon2010	13800000	77.5
Burkina_Faso	DENV3_Gabon2010	13800000	300
Cape_Verde	DENV3_Gabon2010	100000	0
Cape_Verde	DENV3_Gabon2010	100000	0
Cape_Verde	DENV3_Gabon2010	100000	0
Cape_Verde	DENV3_Gabon2010	100000	0
Cape_Verde	DENV3_Gabon2010	100000	5
Cape_Verde	DENV3_Gabon2010	100000	0
Cape_Verde	DENV3_Gabon2010	100000	0
Cape_Verde	DENV3_Gabon2010	100000	0
Cape_Verde	DENV3_Gabon2010	100000	0
Cape_Verde	DENV3_Gabon2010	1750000	0
Cape_Verde	DENV3_Gabon2010	1750000	10
Cape_Verde	DENV3_Gabon2010	1750000	0
Cape_Verde	DENV3_Gabon2010	1750000	0
Cape_Verde	DENV3_Gabon2010	1750000	0
Cape_Verde	DENV3_Gabon2010	1750000	0
Cape_Verde	DENV3_Gabon2010	1750000	0
Cape_Verde	DENV3_Gabon2010	1750000	0
Cape_Verde	DENV3_Gabon2010	13800000	0
Cape_Verde	DENV3_Gabon2010	13800000	0
Cape_Verde	DENV3_Gabon2010	13800000	10
Cape_Verde	DENV3_Gabon2010	13800000	0
Cape_Verde	DENV3_Gabon2010	13800000	0
Cape_Verde	DENV3_Gabon2010	13800000	105
Cape_Verde	DENV3_Gabon2010	13800000	200
Cape_Verde	DENV3_Gabon2010	13800000	0
Cape_Verde	DENV3_Gabon2010	13800000	0
Cape_Verde	DENV3_Gabon2010	13800000	0
Cape_Verde	DENV3_Gabon2010	13800000	10
Cape_Verde	DENV3_Gabon2010	13800000	0
Cape_Verde	DENV3_Gabon2010	13800000	0
Cape_Verde	DENV3_Gabon2010	13800000	100
Cape_Verde	DENV3_Gabon2010	13800000	0
Cape_Verde	DENV3_Gabon2010	13800000	10
Cape_Verde	DENV3_Gabon2010	13800000	0
Cape_Verde	DENV3_Gabon2010	13800000	0
Cape_Verde	DENV3_Gabon2010	13800000	72.5
Cape_Verde	DENV3_Gabon2010	13800000	0
Cape_Verde	DENV3_Gabon2010	13800000	10
Cape_Verde	DENV3_Gabon2010	13800000	0
Cape_Verde	DENV3_Gabon2010	13800000	0
Cape_Verde	DENV3_Gabon2010	13800000	0
Guadeloupe	DENV3_Gabon2010	100000	0
Guadeloupe	DENV3_Gabon2010	100000	0
Guadeloupe	DENV3_Gabon2010	100000	0
Guadeloupe	DENV3_Gabon2010	100000	0
Guadeloupe	DENV3_Gabon2010	100000	50
Guadeloupe	DENV3_Gabon2010	100000	75
Guadeloupe	DENV3_Gabon2010	100000	0
Guadeloupe	DENV3_Gabon2010	100000	0
Guadeloupe	DENV3_Gabon2010	100000	0
Guadeloupe	DENV3_Gabon2010	100000	0
Guadeloupe	DENV3_Gabon2010	100000	0
Guadeloupe	DENV3_Gabon2010	100000	0
Guadeloupe	DENV3_Gabon2010	100000	0
Guadeloupe	DENV3_Gabon2010	100000	0
Guadeloupe	DENV3_Gabon2010	100000	0
Guadeloupe	DENV3_Gabon2010	1750000	0
Guadeloupe	DENV3_Gabon2010	1750000	0
Guadeloupe	DENV3_Gabon2010	1750000	10
Guadeloupe	DENV3_Gabon2010	1750000	0
Guadeloupe	DENV3_Gabon2010	1750000	0
Guadeloupe	DENV3_Gabon2010	1750000	0
Guadeloupe	DENV3_Gabon2010	1750000	0
Guadeloupe	DENV3_Gabon2010	1750000	0
Guadeloupe	DENV3_Gabon2010	1750000	0
Guadeloupe	DENV3_Gabon2010	1750000	0
Guadeloupe	DENV3_Gabon2010	1750000	0
Guadeloupe	DENV3_Gabon2010	1750000	200
Guadeloupe	DENV3_Gabon2010	1750000	200
Guadeloupe	DENV3_Gabon2010	1750000	52.5
Guadeloupe	DENV3_Gabon2010	1750000	0
Guadeloupe	DENV3_Gabon2010	1750000	0
Guadeloupe	DENV3_Gabon2010	1750000	0
Guadeloupe	DENV3_Gabon2010	1750000	0
Guadeloupe	DENV3_Gabon2010	1750000	0
Guadeloupe	DENV3_Gabon2010	1750000	0
Guadeloupe	DENV3_Gabon2010	1750000	0
Guadeloupe	DENV3_Gabon2010	1750000	117.5
Guadeloupe	DENV3_Gabon2010	1750000	62.5
Guadeloupe	DENV3_Gabon2010	1750000	0
Guadeloupe	DENV3_Gabon2010	13800000	0
Guadeloupe	DENV3_Gabon2010	13800000	100
Guadeloupe	DENV3_Gabon2010	13800000	0
Guadeloupe	DENV3_Gabon2010	13800000	0
Guadeloupe	DENV3_Gabon2010	13800000	0
Guadeloupe	DENV3_Gabon2010	13800000	0
Guadeloupe	DENV3_Gabon2010	13800000	75
Guadeloupe	DENV3_Gabon2010	13800000	10
Guadeloupe	DENV3_Gabon2010	13800000	0
Guadeloupe	DENV3_Gabon2010	13800000	50
Guadeloupe	DENV3_Gabon2010	13800000	0
Guadeloupe	DENV3_Gabon2010	13800000	0
Guadeloupe	DENV3_Gabon2010	13800000	300
Guadeloupe	DENV3_Gabon2010	13800000	35
Guadeloupe	DENV3_Gabon2010	13800000	0
Guadeloupe	DENV3_Gabon2010	13800000	0
Guadeloupe	DENV3_Gabon2010	13800000	55
Guadeloupe	DENV3_Gabon2010	13800000	0
Guadeloupe	DENV3_Gabon2010	13800000	950
Guadeloupe	DENV3_Gabon2010	13800000	5
Guadeloupe	DENV3_Gabon2010	13800000	0
Guadeloupe	DENV3_Gabon2010	13800000	0
Guadeloupe	DENV3_Gabon2010	13800000	0
Senegal	DENV3_Gabon2010	100000	0
Senegal	DENV3_Gabon2010	100000	0
Senegal	DENV3_Gabon2010	100000	0
Senegal	DENV3_Gabon2010	100000	0
Senegal	DENV3_Gabon2010	100000	5
Senegal	DENV3_Gabon2010	100000	0
Senegal	DENV3_Gabon2010	100000	0
Senegal	DENV3_Gabon2010	100000	0
Senegal	DENV3_Gabon2010	100000	162.5
Senegal	DENV3_Gabon2010	100000	80
Senegal	DENV3_Gabon2010	100000	0
Senegal	DENV3_Gabon2010	100000	0
Senegal	DENV3_Gabon2010	100000	0
Senegal	DENV3_Gabon2010	100000	117.5
Senegal	DENV3_Gabon2010	100000	0
Senegal	DENV3_Gabon2010	1750000	0
Senegal	DENV3_Gabon2010	1750000	0
Senegal	DENV3_Gabon2010	1750000	0
Senegal	DENV3_Gabon2010	1750000	0
Senegal	DENV3_Gabon2010	1750000	0
Senegal	DENV3_Gabon2010	1750000	5
Senegal	DENV3_Gabon2010	1750000	0
Senegal	DENV3_Gabon2010	1750000	0
Senegal	DENV3_Gabon2010	1750000	0
Senegal	DENV3_Gabon2010	1750000	5
Senegal	DENV3_Gabon2010	1750000	0
Senegal	DENV3_Gabon2010	1750000	0
Senegal	DENV3_Gabon2010	1750000	0
Senegal	DENV3_Gabon2010	1750000	10
Senegal	DENV3_Gabon2010	1750000	35
Senegal	DENV3_Gabon2010	1750000	0
Senegal	DENV3_Gabon2010	1750000	55
Senegal	DENV3_Gabon2010	1750000	0
Senegal	DENV3_Gabon2010	13800000	0
Senegal	DENV3_Gabon2010	13800000	55
Senegal	DENV3_Gabon2010	13800000	10
Senegal	DENV3_Gabon2010	13800000	0
Senegal	DENV3_Gabon2010	13800000	10
Senegal	DENV3_Gabon2010	13800000	5
Senegal	DENV3_Gabon2010	13800000	0
Senegal	DENV3_Gabon2010	13800000	0
Senegal	DENV3_Gabon2010	13800000	15
Senegal	DENV3_Gabon2010	13800000	0
Senegal	DENV3_Gabon2010	13800000	400
Senegal	DENV3_Gabon2010	13800000	5
Senegal	DENV3_Gabon2010	13800000	67.5
Senegal	DENV3_Gabon2010	13800000	5
Senegal	DENV3_Gabon2010	13800000	10
Senegal	DENV3_Gabon2010	13800000	95
Senegal	DENV3_Gabon2010	13800000	0
Senegal	DENV3_Gabon2010	13800000	37.5
Senegal	DENV3_Gabon2010	13800000	0
Senegal	DENV3_Gabon2010	13800000	80
Senegal	DENV3_Gabon2010	13800000	0
Senegal	DENV3_Gabon2010	13800000	15
Senegal	DENV3_Gabon2010	13800000	0
Senegal	DENV3_Gabon2010	13800000	0
Gabon	DENV4_Senegal1983	56300	0
Gabon	DENV4_Senegal1983	56300	0
Gabon	DENV4_Senegal1983	638000	0
Gabon	DENV4_Senegal1983	638000	0
Gabon	DENV4_Senegal1983	638000	0
Gabon	DENV4_Senegal1983	638000	0
Gabon	DENV4_Senegal1983	638000	0
Gabon	DENV4_Senegal1983	638000	0
Gabon	DENV4_Senegal1983	6000000	0
Gabon	DENV4_Senegal1983	6000000	0
Gabon	DENV4_Senegal1983	6000000	0
Gabon	DENV4_Senegal1983	6000000	0
Kenya	DENV4_Senegal1983	56300	0
Kenya	DENV4_Senegal1983	638000	0
Kenya	DENV4_Senegal1983	638000	0
Kenya	DENV4_Senegal1983	638000	10
Kenya	DENV4_Senegal1983	638000	0
Kenya	DENV4_Senegal1983	638000	0
Kenya	DENV4_Senegal1983	638000	0
Kenya	DENV4_Senegal1983	638000	0
Kenya	DENV4_Senegal1983	638000	0
Kenya	DENV4_Senegal1983	638000	0
Kenya	DENV4_Senegal1983	638000	0
Kenya	DENV4_Senegal1983	6000000	0
Kenya	DENV4_Senegal1983	6000000	0
Kenya	DENV4_Senegal1983	6000000	0
Kenya	DENV4_Senegal1983	6000000	0
Kenya	DENV4_Senegal1983	6000000	0
Kenya	DENV4_Senegal1983	6000000	0
Kenya	DENV4_Senegal1983	6000000	0
Kenya	DENV4_Senegal1983	6000000	0
Kenya	DENV4_Senegal1983	6000000	0
Uganda	DENV4_Senegal1983	56300	0
Uganda	DENV4_Senegal1983	56300	0
Uganda	DENV4_Senegal1983	56300	0
Uganda	DENV4_Senegal1983	638000	0
Uganda	DENV4_Senegal1983	6000000	80
Uganda	DENV4_Senegal1983	6000000	0
Uganda	DENV4_Senegal1983	6000000	30
Uganda	DENV4_Senegal1983	6000000	0
Uganda	DENV4_Senegal1983	6000000	0
Uganda	DENV4_Senegal1983	6000000	50
Uganda	DENV4_Senegal1983	6000000	0
Uganda	DENV4_Senegal1983	6000000	0
Uganda	DENV4_Senegal1983	6000000	5
Uganda	DENV4_Senegal1983	6000000	0
Uganda	DENV4_Senegal1983	6000000	0
Ghana	DENV4_Senegal1983	56300	0
Ghana	DENV4_Senegal1983	56300	0
Ghana	DENV4_Senegal1983	638000	0
Ghana	DENV4_Senegal1983	638000	0
Ghana	DENV4_Senegal1983	638000	0
Ghana	DENV4_Senegal1983	638000	0
Ghana	DENV4_Senegal1983	638000	0
Ghana	DENV4_Senegal1983	638000	0
Ghana	DENV4_Senegal1983	638000	0
Ghana	DENV4_Senegal1983	638000	0
Ghana	DENV4_Senegal1983	638000	0
Ghana	DENV4_Senegal1983	6000000	0
Ghana	DENV4_Senegal1983	6000000	0
Ghana	DENV4_Senegal1983	6000000	0
Ghana	DENV4_Senegal1983	6000000	0
Ghana	DENV4_Senegal1983	6000000	0
Ghana	DENV4_Senegal1983	6000000	0
Ghana	DENV4_Senegal1983	6000000	0
Ghana	DENV4_Senegal1983	6000000	0
Ghana	DENV4_Senegal1983	6000000	0
Ghana	DENV4_Senegal1983	6000000	0
Ghana	DENV4_Senegal1983	6000000	0
Ghana	DENV4_Senegal1983	6000000	0
Ghana	DENV4_Senegal1983	6000000	0
Ghana	DENV4_Senegal1983	6000000	0
Ghana	DENV4_Senegal1983	6000000	0
Ghana	DENV4_Senegal1983	6000000	0
Burkina_Faso	DENV4_Senegal1983	56300	0
Burkina_Faso	DENV4_Senegal1983	56300	0
Burkina_Faso	DENV4_Senegal1983	56300	0
Burkina_Faso	DENV4_Senegal1983	56300	0
Burkina_Faso	DENV4_Senegal1983	56300	5
Burkina_Faso	DENV4_Senegal1983	638000	0
Burkina_Faso	DENV4_Senegal1983	638000	5
Burkina_Faso	DENV4_Senegal1983	638000	50
Burkina_Faso	DENV4_Senegal1983	638000	0
Burkina_Faso	DENV4_Senegal1983	638000	0
Burkina_Faso	DENV4_Senegal1983	638000	5
Burkina_Faso	DENV4_Senegal1983	638000	0
Burkina_Faso	DENV4_Senegal1983	638000	0
Burkina_Faso	DENV4_Senegal1983	6000000	0
Burkina_Faso	DENV4_Senegal1983	6000000	105
Burkina_Faso	DENV4_Senegal1983	6000000	0
Burkina_Faso	DENV4_Senegal1983	6000000	0
Burkina_Faso	DENV4_Senegal1983	6000000	50
Burkina_Faso	DENV4_Senegal1983	6000000	0
Burkina_Faso	DENV4_Senegal1983	6000000	0
Burkina_Faso	DENV4_Senegal1983	6000000	0
Burkina_Faso	DENV4_Senegal1983	6000000	0
Burkina_Faso	DENV4_Senegal1983	6000000	0
Burkina_Faso	DENV4_Senegal1983	6000000	0
Burkina_Faso	DENV4_Senegal1983	6000000	140
Burkina_Faso	DENV4_Senegal1983	6000000	0
Cape_Verde	DENV4_Senegal1983	56300	0
Cape_Verde	DENV4_Senegal1983	56300	0
Cape_Verde	DENV4_Senegal1983	638000	0
Cape_Verde	DENV4_Senegal1983	638000	0
Cape_Verde	DENV4_Senegal1983	638000	0
Cape_Verde	DENV4_Senegal1983	638000	50
Cape_Verde	DENV4_Senegal1983	6000000	0
Cape_Verde	DENV4_Senegal1983	6000000	0
Cape_Verde	DENV4_Senegal1983	6000000	0
Cape_Verde	DENV4_Senegal1983	6000000	0
Cape_Verde	DENV4_Senegal1983	6000000	0
Cape_Verde	DENV4_Senegal1983	6000000	0
Cape_Verde	DENV4_Senegal1983	6000000	0
Cape_Verde	DENV4_Senegal1983	6000000	0
Guadeloupe	DENV4_Senegal1983	56300	0
Guadeloupe	DENV4_Senegal1983	56300	0
Guadeloupe	DENV4_Senegal1983	56300	0
Guadeloupe	DENV4_Senegal1983	56300	0
Guadeloupe	DENV4_Senegal1983	56300	0
Guadeloupe	DENV4_Senegal1983	56300	0
Guadeloupe	DENV4_Senegal1983	56300	0
Guadeloupe	DENV4_Senegal1983	56300	0
Guadeloupe	DENV4_Senegal1983	56300	0
Guadeloupe	DENV4_Senegal1983	56300	0
Guadeloupe	DENV4_Senegal1983	638000	0
Guadeloupe	DENV4_Senegal1983	638000	0
Guadeloupe	DENV4_Senegal1983	638000	0
Guadeloupe	DENV4_Senegal1983	638000	0
Guadeloupe	DENV4_Senegal1983	638000	0
Guadeloupe	DENV4_Senegal1983	638000	0
Guadeloupe	DENV4_Senegal1983	638000	0
Guadeloupe	DENV4_Senegal1983	6000000	10
Guadeloupe	DENV4_Senegal1983	6000000	0
Guadeloupe	DENV4_Senegal1983	6000000	50
Guadeloupe	DENV4_Senegal1983	6000000	0
Guadeloupe	DENV4_Senegal1983	6000000	0
Guadeloupe	DENV4_Senegal1983	6000000	0
Guadeloupe	DENV4_Senegal1983	6000000	0
Guadeloupe	DENV4_Senegal1983	6000000	0
Guadeloupe	DENV4_Senegal1983	6000000	10
Guadeloupe	DENV4_Senegal1983	6000000	0
Guadeloupe	DENV4_Senegal1983	6000000	0
Guadeloupe	DENV4_Senegal1983	6000000	0
Guadeloupe	DENV4_Senegal1983	6000000	0
Guadeloupe	DENV4_Senegal1983	6000000	92.5
Guadeloupe	DENV4_Senegal1983	6000000	0
Guadeloupe	DENV4_Senegal1983	6000000	0
Guadeloupe	DENV4_Senegal1983	6000000	0
Guadeloupe	DENV4_Senegal1983	6000000	0
Guadeloupe	DENV4_Senegal1983	6000000	0
Guadeloupe	DENV4_Senegal1983	6000000	0
Guadeloupe	DENV4_Senegal1983	6000000	0
Guadeloupe	DENV4_Senegal1983	6000000	0
Guadeloupe	DENV4_Senegal1983	6000000	0
Senegal	DENV4_Senegal1983	56300	0
Senegal	DENV4_Senegal1983	56300	0
Senegal	DENV4_Senegal1983	56300	0
Senegal	DENV4_Senegal1983	56300	0
Senegal	DENV4_Senegal1983	56300	0
Senegal	DENV4_Senegal1983	56300	0
Senegal	DENV4_Senegal1983	56300	0
Senegal	DENV4_Senegal1983	638000	0
Senegal	DENV4_Senegal1983	638000	0
Senegal	DENV4_Senegal1983	638000	0
Senegal	DENV4_Senegal1983	638000	0
Senegal	DENV4_Senegal1983	638000	0
Senegal	DENV4_Senegal1983	6000000	0
Senegal	DENV4_Senegal1983	6000000	0
Senegal	DENV4_Senegal1983	6000000	0
Senegal	DENV4_Senegal1983	6000000	0
Senegal	DENV4_Senegal1983	6000000	0
Senegal	DENV4_Senegal1983	6000000	0
Senegal	DENV4_Senegal1983	6000000	5

## Sheet: Infection-summary
Population	Virus	Dose	N_tested	N_positive	Proportion
Burkina_Faso	DENV1_Gabon2010	175000	24	0	0
Burkina_Faso	DENV1_Gabon2010	1880000	24	7	0.291667
Burkina_Faso	DENV1_Gabon2010	10000000	24	7	0.291667
Burkina_Faso	DENV1_Somalia2012	10000	24	6	0.25
Burkina_Faso	DENV1_Somalia2012	100000	24	19	0.791667
Burkina_Faso	DENV1_Somalia2012	1500000	24	24	1
Burkina_Faso	DENV2_Gabon2007	17500	24	18	0.75
Burkina_Faso	DENV2_Gabon2007	188000	24	24	1
Burkina_Faso	DENV2_Gabon2007	2250000	24	24	1
Burkina_Faso	DENV2_Gabon2010	6250	24	9	0.375
Burkina_Faso	DENV2_Gabon2010	50000	24	21	0.875
Burkina_Faso	DENV2_Gabon2010	1000000	20	20	1
Burkina_Faso	DENV3_Gabon2010	100000	24	20	0.833333
Burkina_Faso	DENV3_Gabon2010	1750000	24	24	1
Burkina_Faso	DENV3_Gabon2010	13800000	24	24	1
Burkina_Faso	DENV4_Senegal1983	56300	24	5	0.208333
Burkina_Faso	DENV4_Senegal1983	638000	24	8	0.333333
Burkina_Faso	DENV4_Senegal1983	6000000	24	13	0.541667
Cape_Verde	DENV1_Gabon2010	175000	8	0	0
Cape_Verde	DENV1_Gabon2010	1880000	7	0	0
Cape_Verde	DENV1_Gabon2010	10000000	6	0	0
Cape_Verde	DENV1_Somalia2012	10000	11	0	0
Cape_Verde	DENV1_Somalia2012	100000	8	1	0.125
Cape_Verde	DENV1_Somalia2012	1500000	7	2	0.285714
Cape_Verde	DENV2_Gabon2007	17500	10	4	0.4
Cape_Verde	DENV2_Gabon2007	188000	12	5	0.416667
Cape_Verde	DENV2_Gabon2007	2250000	13	9	0.692308
Cape_Verde	DENV2_Gabon2010	6250	12	1	0.0833333
Cape_Verde	DENV2_Gabon2010	50000	12	7	0.583333
Cape_Verde	DENV2_Gabon2010	1000000	5	3	0.6
Cape_Verde	DENV3_Gabon2010	100000	15	9	0.6
Cape_Verde	DENV3_Gabon2010	1750000	16	8	0.5
Cape_Verde	DENV3_Gabon2010	13800000	24	24	1
Cape_Verde	DENV4_Senegal1983	56300	20	2	0.1
Cape_Verde	DENV4_Senegal1983	638000	17	4	0.235294
Cape_Verde	DENV4_Senegal1983	6000000	23	10	0.434783
Gabon	DENV1_Gabon2010	175000	24	0	0
Gabon	DENV1_Gabon2010	1880000	24	1	0.0416667
Gabon	DENV1_Gabon2010	10000000	24	2	0.0833333
Gabon	DENV1_Somalia2012	10000	20	2	0.1
Gabon	DENV1_Somalia2012	100000	20	2	0.1
Gabon	DENV1_Somalia2012	1500000	10	1	0.1
Gabon	DENV2_Gabon2007	17500	24	11	0.458333
Gabon	DENV2_Gabon2007	188000	14	10	0.714286
Gabon	DENV2_Gabon2007	2250000	19	18	0.947368
Gabon	DENV2_Gabon2010	6250	22	2	0.0909091
Gabon	DENV2_Gabon2010	50000	14	1	0.0714286
Gabon	DENV2_Gabon2010	1000000	22	8	0.363636
Gabon	DENV3_Gabon2010	100000	24	5	0.208333
Gabon	DENV3_Gabon2010	1750000	24	20	0.833333
Gabon	DENV3_Gabon2010	13800000	24	24	1
Gabon	DENV4_Senegal1983	56300	24	2	0.0833333
Gabon	DENV4_Senegal1983	638000	22	6	0.272727
Gabon	DENV4_Senegal1983	6000000	24	5	0.208333
Ghana	DENV1_Gabon2010	175000	19	0	0
Ghana	DENV1_Gabon2010	1880000	24	0	0
Ghana	DENV1_Gabon2010	10000000	22	4	0.181818
Ghana	DENV1_Somalia2012	10000	18	0	0
Ghana	DENV1_Somalia2012	100000	18	2	0.111111
Ghana	DENV1_Somalia2012	1500000	24	6	0.25
Ghana	DENV2_Gabon2007	17500	24	19	0.791667
Ghana	DENV2_Gabon2007	188000	24	23	0.958333
Ghana	DENV2_Gabon2007	2250000	24	23	0.958333
Ghana	DENV2_Gabon2010	6250	24	17	0.708333
Ghana	DENV2_Gabon2010	50000	23	23	1
Ghana	DENV2_Gabon2010	1000000	24	24	1
Ghana	DENV3_Gabon2010	100000	24	16	0.666667
Ghana	DENV3_Gabon2010	1750000	24	24	1
Ghana	DENV3_Gabon2010	13800000	24	24	1
Ghana	DENV4_Senegal1983	56300	22	2	0.0909091
Ghana	DENV4_Senegal1983	638000	24	9	0.375
Ghana	DENV4_Senegal1983	6000000	24	16	0.666667
Guadeloupe	DENV1_Gabon2010	175000	24	0	0
Guadeloupe	DENV1_Gabon2010	1880000	24	2	0.0833333
Guadeloupe	DENV1_Gabon2010	10000000	24	11	0.458333
Guadeloupe	DENV1_Somalia2012	10000	24	3	0.125
Guadeloupe	DENV1_Somalia2012	100000	19	4	0.210526
Guadeloupe	DENV1_Somalia2012	1500000	24	21	0.875
Guadeloupe	DENV2_Gabon2007	17500	12	12	1
Guadeloupe	DENV2_Gabon2007	188000	15	15	1
Guadeloupe	DENV2_Gabon2007	2250000	15	15	1
Guadeloupe	DENV2_Gabon2010	6250	12	11	0.916667
Guadeloupe	DENV2_Gabon2010	50000	17	16	0.941176
Guadeloupe	DENV2_Gabon2010	1000000	20	20	1
Guadeloupe	DENV3_Gabon2010	100000	24	15	0.625
Guadeloupe	DENV3_Gabon2010	1750000	24	23	0.958333
Guadeloupe	DENV3_Gabon2010	13800000	24	24	1
Guadeloupe	DENV4_Senegal1983	56300	18	14	0.777778
Guadeloupe	DENV4_Senegal1983	638000	18	14	0.777778
Guadeloupe	DENV4_Senegal1983	6000000	17	17	1
Kenya	DENV1_Gabon2010	175000	18	0	0
Kenya	DENV1_Gabon2010	1880000	20	5	0.25
Kenya	DENV1_Gabon2010	10000000	24	20	0.833333
Kenya	DENV1_Somalia2012	10000	24	2	0.0833333
Kenya	DENV1_Somalia2012	100000	24	4	0.166667
Kenya	DENV1_Somalia2012	1500000	24	11	0.458333
Kenya	DENV2_Gabon2007	17500	13	5	0.384615
Kenya	DENV2_Gabon2007	188000	22	21	0.954545
Kenya	DENV2_Gabon2007	2250000	15	15	1
Kenya	DENV2_Gabon2010	6250	18	7	0.388889
Kenya	DENV2_Gabon2010	50000	10	9	0.9
Kenya	DENV2_Gabon2010	1000000	11	10	0.909091
Kenya	DENV3_Gabon2010	100000	24	12	0.5
Kenya	DENV3_Gabon2010	1750000	24	22	0.916667
Kenya	DENV3_Gabon2010	13800000	24	24	1
Kenya	DENV4_Senegal1983	56300	21	1	0.047619
Kenya	DENV4_Senegal1983	638000	13	7	0.538462
Kenya	DENV4_Senegal1983	6000000	15	9	0.6
Senegal	DENV1_Gabon2010	175000	24	0	0
Senegal	DENV1_Gabon2010	1880000	24	1	0.0416667
Senegal	DENV1_Gabon2010	10000000	24	1	0.0416667
Senegal	DENV1_Somalia2012	10000	24	4	0.166667
Senegal	DENV1_Somalia2012	100000	20	5	0.25
Senegal	DENV1_Somalia2012	1500000	24	10	0.416667
Senegal	DENV2_Gabon2007	17500	19	12	0.631579
Senegal	DENV2_Gabon2007	188000	24	21	0.875
Senegal	DENV2_Gabon2007	2250000	23	23	1
Senegal	DENV2_Gabon2010	6250	24	16	0.666667
Senegal	DENV2_Gabon2010	50000	22	17	0.772727
Senegal	DENV2_Gabon2010	1000000	24	22	0.916667
Senegal	DENV3_Gabon2010	100000	24	15	0.625
Senegal	DENV3_Gabon2010	1750000	24	18	0.75
Senegal	DENV3_Gabon2010	13800000	24	24	1
Senegal	DENV4_Senegal1983	56300	23	7	0.304348
Senegal	DENV4_Senegal1983	638000	21	5	0.238095
Senegal	DENV4_Senegal1983	6000000	22	7	0.318182
Uganda	DENV1_Gabon2010	175000	13	0	0
Uganda	DENV1_Gabon2010	1880000	17	0	0
Uganda	DENV1_Gabon2010	10000000	19	0	0
Uganda	DENV1_Somalia2012	10000	9	0	0
Uganda	DENV1_Somalia2012	100000	18	1	0.0555556
Uganda	DENV1_Somalia2012	1500000	24	1	0.0416667
Uganda	DENV2_Gabon2007	17500	20	7	0.35
Uganda	DENV2_Gabon2007	188000	13	9	0.692308
Uganda	DENV2_Gabon2007	2250000	19	17	0.894737
Uganda	DENV2_Gabon2010	6250	20	2	0.1
Uganda	DENV2_Gabon2010	50000	20	8	0.4
Uganda	DENV2_Gabon2010	1000000	18	12	0.666667
Uganda	DENV3_Gabon2010	100000	23	4	0.173913
Uganda	DENV3_Gabon2010	1750000	24	12	0.5
Uganda	DENV3_Gabon2010	13800000	23	20	0.869565
Uganda	DENV4_Senegal1983	56300	22	3	0.136364
Uganda	DENV4_Senegal1983	638000	21	1	0.047619
Uganda	DENV4_Senegal1983	6000000	24	11	0.458333

## Sheet: Dissemination-summary
Population	Virus	Dose	N_tested	N_positive	Proportion
Burkina_Faso	DENV1_Gabon2010	1880000	6	0	0
Burkina_Faso	DENV1_Gabon2010	10000000	7	2	0.285714
Burkina_Faso	DENV1_Somalia2012	10000	6	0	0
Burkina_Faso	DENV1_Somalia2012	100000	19	2	0.105263
Burkina_Faso	DENV1_Somalia2012	1500000	24	3	0.125
Burkina_Faso	DENV2_Gabon2007	17500	18	6	0.333333
Burkina_Faso	DENV2_Gabon2007	188000	24	18	0.75
Burkina_Faso	DENV2_Gabon2007	2250000	24	22	0.916667
Burkina_Faso	DENV2_Gabon2010	6250	6	3	0.5
Burkina_Faso	DENV2_Gabon2010	50000	14	9	0.642857
Burkina_Faso	DENV2_Gabon2010	1000000	11	11	1
Burkina_Faso	DENV3_Gabon2010	100000	20	9	0.45
Burkina_Faso	DENV3_Gabon2010	1750000	23	10	0.434783
Burkina_Faso	DENV3_Gabon2010	13800000	24	18	0.75
Burkina_Faso	DENV4_Senegal1983	56300	5	1	0.2
Burkina_Faso	DENV4_Senegal1983	638000	8	3	0.375
Burkina_Faso	DENV4_Senegal1983	6000000	13	3	0.230769
Cape_Verde	DENV1_Somalia2012	100000	1	0	0
Cape_Verde	DENV1_Somalia2012	1500000	2	0	0
Cape_Verde	DENV2_Gabon2007	17500	4	0	0
Cape_Verde	DENV2_Gabon2007	188000	5	0	0
Cape_Verde	DENV2_Gabon2007	2250000	8	6	0.75
Cape_Verde	DENV2_Gabon2010	6250	1	0	0
Cape_Verde	DENV2_Gabon2010	50000	7	1	0.142857
Cape_Verde	DENV2_Gabon2010	1000000	1	0	0
Cape_Verde	DENV3_Gabon2010	100000	9	1	0.111111
Cape_Verde	DENV3_Gabon2010	1750000	8	1	0.125
Cape_Verde	DENV3_Gabon2010	13800000	24	8	0.333333
Cape_Verde	DENV4_Senegal1983	56300	2	0	0
Cape_Verde	DENV4_Senegal1983	638000	4	1	0.25
Cape_Verde	DENV4_Senegal1983	6000000	8	0	0
Gabon	DENV1_Gabon2010	1880000	1	1	1
Gabon	DENV1_Gabon2010	10000000	2	0	0
Gabon	DENV1_Somalia2012	10000	1	1	1
Gabon	DENV1_Somalia2012	100000	2	0	0
Gabon	DENV1_Somalia2012	1500000	1	0	0
Gabon	DENV2_Gabon2007	17500	12	3	0.25
Gabon	DENV2_Gabon2007	188000	10	3	0.3
Gabon	DENV2_Gabon2007	2250000	18	9	0.5
Gabon	DENV2_Gabon2010	6250	2	0	0
Gabon	DENV2_Gabon2010	50000	1	1	1
Gabon	DENV2_Gabon2010	1000000	8	5	0.625
Gabon	DENV3_Gabon2010	100000	7	0	0
Gabon	DENV3_Gabon2010	1750000	20	9	0.45
Gabon	DENV3_Gabon2010	13800000	24	5	0.208333
Gabon	DENV4_Senegal1983	56300	2	0	0
Gabon	DENV4_Senegal1983	638000	6	0	0
Gabon	DENV4_Senegal1983	6000000	4	0	0
Ghana	DENV1_Gabon2010	10000000	4	3	0.75
Ghana	DENV1_Somalia2012	100000	2	0	0
Ghana	DENV1_Somalia2012	1500000	6	0	0
Ghana	DENV2_Gabon2007	17500	19	5	0.263158
Ghana	DENV2_Gabon2007	188000	23	10	0.434783
Ghana	DENV2_Gabon2007	2250000	21	9	0.428571
Ghana	DENV2_Gabon2010	6250	18	1	0.0555556
Ghana	DENV2_Gabon2010	50000	23	4	0.173913
Ghana	DENV2_Gabon2010	1000000	23	8	0.347826
Ghana	DENV3_Gabon2010	100000	17	3	0.176471
Ghana	DENV3_Gabon2010	1750000	23	6	0.26087
Ghana	DENV3_Gabon2010	13800000	24	18	0.75
Ghana	DENV4_Senegal1983	56300	2	0	0
Ghana	DENV4_Senegal1983	638000	9	0	0
Ghana	DENV4_Senegal1983	6000000	16	0	0
Guadeloupe	DENV1_Gabon2010	1880000	2	2	1
Guadeloupe	DENV1_Gabon2010	10000000	11	11	1
Guadeloupe	DENV1_Somalia2012	10000	3	0	0
Guadeloupe	DENV1_Somalia2012	100000	4	0	0
Guadeloupe	DENV1_Somalia2012	1500000	22	3	0.136364
Guadeloupe	DENV2_Gabon2007	17500	12	7	0.583333
Guadeloupe	DENV2_Gabon2007	188000	14	10	0.714286
Guadeloupe	DENV2_Gabon2007	2250000	15	11	0.733333
Guadeloupe	DENV2_Gabon2010	6250	8	0	0
Guadeloupe	DENV2_Gabon2010	50000	14	2	0.142857
Guadeloupe	DENV2_Gabon2010	1000000	13	8	0.615385
Guadeloupe	DENV3_Gabon2010	100000	15	2	0.133333
Guadeloupe	DENV3_Gabon2010	1750000	24	6	0.25
Guadeloupe	DENV3_Gabon2010	13800000	23	9	0.391304
Guadeloupe	DENV4_Senegal1983	56300	10	0	0
Guadeloupe	DENV4_Senegal1983	638000	7	0	0
Guadeloupe	DENV4_Senegal1983	6000000	23	4	0.173913
Kenya	DENV1_Gabon2010	1880000	5	0	0
Kenya	DENV1_Gabon2010	10000000	20	5	0.25
Kenya	DENV1_Somalia2012	10000	2	0	0
Kenya	DENV1_Somalia2012	100000	4	0	0
Kenya	DENV1_Somalia2012	1500000	11	1	0.0909091
Kenya	DENV2_Gabon2007	17500	5	0	0
Kenya	DENV2_Gabon2007	188000	20	10	0.5
Kenya	DENV2_Gabon2007	2250000	15	6	0.4
Kenya	DENV2_Gabon2010	6250	4	1	0.25
Kenya	DENV2_Gabon2010	50000	9	3	0.333333
Kenya	DENV2_Gabon2010	1000000	8	7	0.875
Kenya	DENV3_Gabon2010	100000	12	5	0.416667
Kenya	DENV3_Gabon2010	1750000	22	8	0.363636
Kenya	DENV3_Gabon2010	13800000	24	7	0.291667
Kenya	DENV4_Senegal1983	56300	1	0	0
Kenya	DENV4_Senegal1983	638000	10	1	0.1
Kenya	DENV4_Senegal1983	6000000	9	0	0
Senegal	DENV1_Gabon2010	1880000	1	0	0
Senegal	DENV1_Gabon2010	10000000	1	0	0
Senegal	DENV1_Somalia2012	10000	4	0	0
Senegal	DENV1_Somalia2012	100000	5	1	0.2
Senegal	DENV1_Somalia2012	1500000	10	0	0
Senegal	DENV2_Gabon2007	17500	12	2	0.166667
Senegal	DENV2_Gabon2007	188000	21	4	0.190476
Senegal	DENV2_Gabon2007	2250000	23	11	0.478261
Senegal	DENV2_Gabon2010	6250	9	5	0.555556
Senegal	DENV2_Gabon2010	50000	12	4	0.333333
Senegal	DENV2_Gabon2010	1000000	22	19	0.863636
Senegal	DENV3_Gabon2010	100000	15	4	0.266667
Senegal	DENV3_Gabon2010	1750000	18	5	0.277778
Senegal	DENV3_Gabon2010	13800000	24	14	0.583333
Senegal	DENV4_Senegal1983	56300	7	0	0
Senegal	DENV4_Senegal1983	638000	5	0	0
Senegal	DENV4_Senegal1983	6000000	7	1	0.142857
Uganda	DENV1_Somalia2012	100000	1	0	0
Uganda	DENV1_Somalia2012	1500000	1	0	0
Uganda	DENV2_Gabon2007	17500	7	1	0.142857
Uganda	DENV2_Gabon2007	188000	9	1	0.111111
Uganda	DENV2_Gabon2007	2250000	17	7	0.411765
Uganda	DENV2_Gabon2010	6250	1	0	0
Uganda	DENV2_Gabon2010	50000	7	2	0.285714
Uganda	DENV2_Gabon2010	1000000	9	2	0.222222
Uganda	DENV3_Gabon2010	100000	4	1	0.25
Uganda	DENV3_Gabon2010	1750000	12	4	0.333333
Uganda	DENV3_Gabon2010	13800000	20	7	0.35
Uganda	DENV4_Senegal1983	56300	3	0	0
Uganda	DENV4_Senegal1983	638000	1	0	0
Uganda	DENV4_Senegal1983	6000000	11	4	0.363636
